# Supplementary material for: A virus-free cellular model recapitulates several features of severe COVID-19
Source: Sci Rep. 2021 Sep 1;11:17473. doi: 10.1038/s41598-021-96875-7 (PMC8410838; doi:10.1038/s41598-021-96875-7)
Supplement: Supplementary file 2 — Supplementary Table S1. [file 41598_2021_96875_MOESM2_ESM.xls]

## Sheet: Induced_Transcripts
Table S1. Differentially expressed transcripts in 'High ACE2' samples from the CCLE dataset.
ID	Fold change	Adj.P.Val
ACE2	5.28	7.8e-153
PRSS8	27.39	4.7e-121
CDH1	38.71	5e-120
LAD1	25.85	9.3e-120
ELF3	50.7	3.2e-117
MARVELD3	9.25	3.4e-116
GRHL2	11.33	9.9e-115
RAB25	38.87	3.6e-113
IRF6	15.67	8.2e-112
TMPRSS4	16.97	2.5e-110
MPZL2	17.01	5.3e-110
MAL2	44.78	1.9e-109
KDF1	6.99	5.4e-109
OVOL1	5.73	7.6e-108
C1orf116	9.73	9.1e-108
AL035661.1	7.32	3e-107
S100A14	56.52	5.4e-107
AL049555.1	4.56	2.7e-106
FXYD3	76.03	4.8e-103
PLEKHG6	7.01	1e-102
C1orf210	6.3	1.5e-102
PRSS22	15.87	2.6e-102
AC010503.4	7.12	4e-101
CLDN7	32.93	4.1e-100
B3GNT3	10.89	1.5e-99
CRB3	11.94	7e-99
GJB3	10.74	3.7e-98
FAM83B	4.54	2e-97
EPN3	8.17	5.5e-97
CBLC	9.43	1.8e-96
SPINT1.AS1	9.47	1.9e-95
ITGB6	8.05	2.2e-95
EPCAM	46.34	3.1e-94
TMEM125	7.73	7.1e-94
CRYBG2	6.23	9.7e-94
NECTIN4	8.41	1.2e-93
ESRP2	11.5	2.6e-93
MIR200CHG	5.67	2.9e-93
BICDL2	6.88	9.1e-93
IQANK1	10.52	1.3e-92
TMC4	8.87	1.3e-92
CDH3	21.45	3.8e-92
SCNN1A	17.62	4.1e-92
TRIM29	18.35	1.5e-91
ESRP1	17.06	2.4e-91
ARHGAP8	8.83	1.4e-90
PRRG2	4.13	2.5e-90
CDS1	5.7	4.4e-90
GRB7	11.14	7.6e-90
SLPI	42.74	1.6e-89
TMEM30B	8.49	1.8e-89
CDC42BPG	5.54	2.6e-89
CLDN4	37.21	4.3e-89
SPINT1	21.41	1e-88
FRK	2.95	1.8e-88
MISP	11.97	1.7e-87
SLC52A3	4.84	3.1e-87
ELMO3	5.09	3.3e-87
OVOL2	4.93	4.7e-86
EPHA1	7.22	6.2e-86
TACSTD2	37.12	7.4e-86
PKP3	15.27	3.9e-85
RBBP8NL	2.93	3.9e-85
SOWAHB	2.83	5.3e-85
KLF5	11.76	1e-84
ITGB4	20	2.8e-84
TSPAN1	17.82	5.5e-84
AC008655.1	5.06	1.1e-83
C6orf132	9.1	1.3e-83
TMPRSS13	4.67	2.6e-83
LCN2	35.64	5.3e-82
EHF	15.42	1.8e-81
GJB5	6.65	4.5e-81
LIPH	5.96	5.3e-81
CNKSR1	5.93	6.1e-81
MARVELD2	4.87	8.3e-81
RNF223	3.1	1.2e-80
MYH14	12.71	1.3e-80
ARHGEF16	6.76	2.5e-80
SERPINB5	12.41	2.7e-80
PROM2	9.96	3.4e-80
MAP7	7.82	1e-79
MUC20	9.16	2e-79
TJP3	7.52	2e-79
PPL	10.12	2.5e-79
AC009088.3	3.16	7.9e-79
INAVA	8.89	3.5e-78
C11orf52	4.35	3.5e-78
AL691482.3	3.42	4.9e-77
COL17A1	15.47	5.9e-77
ST14	20.04	9.6e-77
GPX2	26.07	1.5e-75
KLK10	12.29	2e-75
SLC44A3	5.3	3.5e-75
DSC2	5.97	3.9e-75
TMEM265	7.16	7.2e-75
VGLL1	10.15	1.4e-74
AC092306.1	3.93	1.6e-74
KLK8	10.18	1.9e-74
TMEM184A	6.23	2.4e-74
UGT1A6	16.03	2.6e-74
FGFBP1	13.91	4.2e-74
ALS2CL	6.79	3.6e-73
FAM110C	4.19	3.6e-73
S100P	29.78	1.8e-72
TTC22	3.51	2.2e-72
SFN	27.44	4.9e-72
FUT3	6.11	1.3e-71
EVPL	7.68	9e-71
PRRG4	4.02	1.6e-70
KLK6	11.79	5.9e-70
ADGRF1	8.44	7.6e-70
SH2D3A	6.63	3.3e-69
ERBB3	10.76	6.1e-69
LSR	14.33	1.6e-68
TC2N	6.66	2e-68
PKP2	7.27	5e-68
AP1M2	15.59	6.3e-68
MST1R	9.54	7.5e-68
JUP	12.36	8.3e-68
AGR2	29.56	1e-67
UCA1	16.99	1.2e-67
GALNT3	8.7	1.8e-67
SMIM22	15.9	2.4e-67
CHMP4C	7.24	3.3e-67
FAM83H	7.52	4.5e-67
GRTP1	5.14	5.7e-67
PRR15	7.47	2.3e-66
SYT8	4.9	4e-66
TINAGL1	19.21	9.3e-66
F11R	7.98	9.9e-66
UPK2	4.92	2.1e-65
DSP	13.69	2.5e-65
ARL14	3.94	2.6e-65
C19orf33	34.12	2.9e-65
ATP2C2	4.51	4.6e-65
CXCL16	7.07	6.4e-65
MAB21L4	4.91	7.1e-65
MIR205HG	13.98	1.2e-64
ANXA9	3.91	1.9e-64
EPS8L1	6.73	4.2e-64
ARHGEF5	5.85	8.9e-64
ADGRF4	3.58	3e-63
TNS4	8.38	3.4e-63
GRHL1	3.92	4e-63
EPPK1	3.07	3.6e-62
FOXQ1	4.89	3.8e-62
IL20RA	3.43	3.8e-62
LLGL2	7.35	7.5e-62
LYPD3	6.45	1e-61
TMEM45B	7.01	1.1e-61
SULT1A4	4.84	1.1e-61
ABO	3.88	1.3e-61
RHOV	6.28	2.5e-61
PI3	11.19	4.1e-61
KRT13	13.01	5.3e-61
KRTCAP3	7.28	1e-60
LAMC2	14.26	1.2e-60
TRIM31	5.62	1.2e-60
FUT2	3.64	1.9e-60
GRAMD2A	3.47	2.6e-60
SULT2B1	4.14	2.7e-60
PATJ	4.1	3.7e-60
SPINT2	23.49	5.1e-60
IL17RE	3.67	5.7e-60
AL390719.2	3.17	6.7e-60
ANKRD22	4.15	8.9e-60
AC007342.4	3.11	9.1e-60
NIPAL1	2.87	1.6e-59
RBM47	6.95	4.8e-59
MYO5B	6.54	6.4e-59
PRR15L	5.38	9.1e-59
ARHGEF35	5.34	1.8e-58
ERP27	4.61	1.9e-58
GRHL3	3.58	2.3e-58
KIAA1522	6.16	7e-58
PCDH1	7.75	8.5e-58
SP6	3.67	2.5e-57
GGT6	3.41	3.8e-57
FGFR3	5.36	4.7e-57
TMEM40	5.33	8.7e-57
TNK1	3.27	9.7e-57
EFNA1	7.64	9.8e-57
RHOD	9.95	1.1e-56
PAK6	3.74	8.3e-56
CAMSAP3	3.92	8.7e-56
KRT8P3	7.51	9.5e-56
ARHGEF34P	3.45	1.4e-55
PTK6	4.22	3.4e-55
MUC20P1	3.26	4.2e-55
ALPP	6.4	5.1e-55
CTAGE4	3.19	5.5e-55
GPR87	6.36	7e-55
KRT15	10.13	7.7e-55
FA2H	3.66	1e-54
FAM83E	3.97	1.4e-54
MPZL3	3.23	2.2e-54
NPNT	6.91	2.5e-54
STARD10	4.93	3.9e-54
DTX4	4.51	5.6e-54
LAMA3	7.65	6.6e-54
TSPAN15	6.63	1.6e-53
KRT19	38.34	3.3e-53
SCEL	5.43	3.5e-53
HCAR2	4.08	3.9e-53
KCNK1	6.23	5.9e-53
UPK3B	5.22	6.6e-53
CLDN1	12.08	6.9e-53
KRT8	30.34	7.7e-53
CYP2S1	5.77	1.1e-52
AP002761.4	3.38	2e-52
CYP4F12	3.58	4.1e-52
ANXA3	13.18	6e-52
CGN	4.99	7.1e-52
P2RY2	4.26	7.2e-52
PERP	9.8	9.1e-52
STAP2	5.75	1.9e-51
HES2	3.69	1.9e-51
MACC1	4.39	2.5e-51
SDCBP2	3.49	3.9e-51
AL591806.3	3.48	8.2e-51
KLK7	3.55	8.3e-51
S100A9	19.49	8.5e-51
EPS8L2	8.17	8.5e-51
VTCN1	4.05	1.1e-50
TMEM139	5.9	1.5e-50
AREG	11.23	1.7e-50
KRT16	7.29	2.3e-50
IL1RN	4.59	5.2e-50
SSH3	4.51	7.3e-50
CCDC120	2.92	1.8e-49
CEACAM6	9.11	3.6e-49
LY6D	6.79	5.3e-49
ALG1L	3.51	6.2e-49
RIPK4	5.11	6.4e-49
PLEKHA7	4.92	7.9e-49
KRT8P45	2.93	8.5e-49
IL18	9.15	8.9e-49
PRSS16	4.04	9.8e-49
LAMB3	10.01	1.1e-48
KLC3	3.5	1.7e-48
GDA	5.54	2.2e-48
LINC01123	3.78	2.3e-48
PPP1R14C	4.17	3.3e-48
DDR1	6.31	4.5e-48
HSD11B2	3.47	5.2e-48
RASEF	3.69	5.4e-48
AQP3	8.47	6.2e-48
PCAT1	3.62	8.3e-48
TMPRSS2	4.16	9.6e-48
PCSK9	6.19	1.1e-47
CYP4F3	3.39	1.1e-47
ADAP1	5.28	2.2e-47
TPD52L1	9.49	2.9e-47
CLDN3	7.05	3.4e-47
FERMT1	5.14	1.4e-46
RNF43	4.57	1.6e-46
ESPN	3.59	1.8e-46
KRT17	16.03	3e-46
FAM84A	4.31	3.1e-46
NTF4	3.1	4.2e-46
HOOK1	4.32	5.4e-46
AC245041.2	5.8	6e-46
KRT4	5.97	8.2e-46
IGSF9	3.61	1.2e-45
KRT18	22.37	1.4e-45
DSG2	8.06	1.4e-45
KLK5	6.26	1.6e-45
CTSH	7.99	1.8e-45
SPRR1B	4.6	1.9e-45
EPB41L4B	3.56	4.4e-45
TMC5	4.15	1.6e-44
KRT23	4.97	1.8e-44
DSG3	3.97	4.4e-44
ALDH3B2	3.06	9.2e-44
CD24	16.64	1.9e-43
ST6GALNAC1	3.84	5.3e-43
GPRC5A	10.68	6.2e-43
MALL	7.87	7.3e-43
KRT6A	9.49	9.3e-43
ANO9	4.72	9.5e-43
FOXA1	5.26	1.5e-42
HES1	4.8	1.9e-42
EPB41L1	4.9	2e-42
KIAA1211L	3.18	2.1e-42
MAPK13	5.04	2.3e-42
RAB17	4.63	2.8e-42
MUC16	3.84	3.8e-42
STEAP4	3.5	4.4e-42
PLEK2	6.79	4.9e-42
ANO1	5.71	6.1e-42
PLEKHA6	4.32	6.6e-42
MMP28	3.74	8.2e-42
LAMA5	6.57	1.1e-41
CYP1A1	3.61	1.3e-41
LINC01106	2.94	1.3e-41
OCLN	4.31	3e-41
IVL	3.09	4.1e-41
DEFB1	5.11	6.8e-41
PLLP	3.46	2.1e-40
CKMT1A	6.09	2.2e-40
CEACAM5	6.05	3.7e-40
LRG1	3.15	4.8e-40
C4orf19	3.24	5e-40
F2RL1	6.26	6.5e-40
DMKN	10.26	7.1e-40
HNRNPA1P33	4.25	7.6e-40
POF1B	3.92	8.4e-40
TNFRSF21	5.04	1e-39
MYO6	3.57	1.1e-39
IGFL2.AS1	7.03	1.6e-39
ADGRG1	7.45	1.8e-39
CORO2A	3.31	2.2e-39
BSPRY	3.91	2.3e-39
KRT5	11.81	3.8e-39
GCNT3	4.54	3.9e-39
MYZAP	2.9	4.1e-39
UGT1A1	3.23	5.1e-39
PPP1R13L	4.07	9.7e-39
FAM84B	6.42	9.8e-39
WFDC2	6.62	1e-38
MUC3A	3.55	1e-38
GJB2	5.02	1.4e-38
MMP15	3.59	2.5e-38
SLC16A5	4.06	2.9e-38
WWC1	4.89	3.1e-38
TJP2	3.39	7e-38
SYT7	3.42	7.5e-38
PLEKHG3	3.41	1.4e-37
KLK11	3.47	3.1e-37
PLCXD2	3.48	3.2e-37
HID1	4.02	4e-37
PLS1	3.67	4e-37
SH3BGRL2	3.2	4.7e-37
FAM83A	4.78	4.8e-37
CST6	5.49	5.1e-37
SERINC2	5.97	8.7e-37
PTPN3	3.13	9.3e-37
WNT7B	4.58	1.2e-36
VIPR1	3.54	1.2e-36
PTGES	7.95	1.5e-36
LINC00857	3.25	1.6e-36
BIK	3.77	2e-36
BARX2	3.48	2.1e-36
AOC1	2.99	2.5e-36
DSC3	3.71	2.7e-36
RHPN2	3.55	3e-36
CYP4F11	3.64	4.8e-36
CTSV	4.78	5.3e-36
VWA1	3.63	6.9e-36
ALPG	2.88	7.4e-36
FAT2	3.28	1e-35
BAIAP2L1	3.74	1.2e-35
MYO5C	3.26	1.2e-35
RAB20	3.47	1.5e-35
PRODH	3.93	1.8e-35
DHRS3	5.86	2e-35
SPRR1A	2.86	3.6e-35
GOLT1A	3.35	4.6e-35
AC245041.1	3.22	4.7e-35
RHBDL2	3.17	4.7e-35
SOX15	3.07	6.7e-35
PSCA	4.61	6.9e-35
TNFSF10	6.06	1e-34
CEACAM1	3.42	1.2e-34
ADIRF	11.64	1.7e-34
ANXA8	7.18	1.8e-34
PDZK1IP1	6.46	3.2e-34
ALDH3A1	6.86	4.1e-34
CKMT1B	5.33	4.2e-34
FOLR1	4.23	1.2e-33
SAT1	3.44	1.3e-33
PLPP2	6.54	1.4e-33
C15orf48	7.09	2.1e-33
OAS1	5.05	7.5e-33
KIAA1671	3	9.3e-33
VAMP8	7.24	1e-32
MANSC1	3.5	1.5e-32
SFTA2	3.29	1.7e-32
SH3RF2	3.38	1.8e-32
ZBTB45P2	3.49	2e-32
GPRC5C	5.28	2.4e-32
CTNND1	3.28	2.4e-32
ANXA8L1	6.55	2.6e-32
TGFA	4.6	4.4e-32
CAPN8	3.62	5.2e-32
ZNF185	3.48	5.2e-32
SAMD12	2.85	7.2e-32
PLXNB1	3.11	8.7e-32
WNT10A	3.42	1e-31
LTBR	7.17	1.1e-31
CXADR	3.76	1.3e-31
FAAH	3.02	1.3e-31
JAG2	4.23	2.1e-31
NUP62CL	3.03	2.9e-31
GSTO2	3.74	5e-31
ELOVL7	2.93	5.2e-31
TINCR	2.88	6.5e-31
VSNL1	3.31	1.1e-30
AL161431.1	4.53	1.6e-30
LARGE2	3.22	1.6e-30
MUC4	3.28	2.2e-30
MLXIPL	2.92	2.6e-30
PADI1	2.88	3.3e-30
LYPD6B	4.42	3.9e-30
ATP1B1	4.71	4.5e-30
ARHGAP27	2.91	6.4e-30
CAMK2N1	4.31	6.7e-30
BCAM	5.12	8.8e-30
SLC44A4	2.99	9.2e-30
CYP3A5	3.04	9.6e-30
MAOA	3.4	1.1e-29
KRT80	5.63	1.3e-29
S100A8	6.33	1.5e-29
SDC1	5.36	1.9e-29
ABCC3	5.53	3.1e-29
ST6GALNAC2	3.41	3.2e-29
LGALS3	7.31	6.5e-29
MSLN	4.52	7e-29
MUC1	4.48	7.4e-29
CLIC3	3.77	1e-28
NECTIN1	2.89	1.2e-28
STON2	2.98	1.4e-28
S100A7	3.2	1.5e-28
SMAGP	3.01	1.6e-28
KCNK5	2.91	1.7e-28
PPARG	4.47	2.2e-28
ASS1	6.98	2.4e-28
AKR1C2	7.32	3e-28
MMP7	4.8	3.2e-28
OLR1	3.91	4.1e-28
AGR3	3.31	4.2e-28
PLSCR1	3.12	4.2e-28
COBL	2.98	4.4e-28
EPS8L3	3.64	4.8e-28
CD9	6.65	5.2e-28
PRKCZ	3.07	5.2e-28
ERBB2	3.38	5.3e-28
SOX13	3.11	6.4e-28
LINC01503	3.17	8.5e-28
ANXA4	3.24	1.1e-27
PLBD1	4.94	1.2e-27
SNCG	5.28	1.3e-27
MB	3.19	1.3e-27
PKP1	3.33	1.5e-27
S100A16	9.35	1.6e-27
TSKU	3.02	1.6e-27
GALNT12	2.99	1.6e-27
EGFR	5.17	1.7e-27
TFAP2C	3.74	2.4e-27
TACC2	3.32	3.9e-27
FGFR2	3.79	5.8e-27
MYO1D	3.52	6.1e-27
SHROOM3	3.03	7.3e-27
KIAA1217	2.85	8.2e-27
PTPRU	3.24	9e-27
B3GNT5	3.11	1.2e-26
TSTD1	5.98	1.3e-26
AKR1C3	6.55	1.4e-26
MGST2	3.76	1.4e-26
MSX2	2.86	1.4e-26
IL20RB	3.06	1.5e-26
CDCP1	4.4	1.8e-26
LINC00511	3.92	1.9e-26
AKR1B10	5.75	2e-26
RNASE1	3.27	2.4e-26
PDGFB	2.98	3.1e-26
SLC37A1	2.89	3.1e-26
CDX2	3.05	3.3e-26
NMU	4.51	3.7e-26
DHRS9	3.13	4e-26
CELSR1	3.19	5.6e-26
HOXA.AS2	2.98	5.6e-26
MTUS1	3.29	6.2e-26
PCSK6	3.26	1.2e-25
SMPDL3B	2.84	1.2e-25
ABLIM1	3.11	1.8e-25
SPNS2	3.15	4.2e-25
KLF4	3.62	5.3e-25
MARC1	3.15	6.7e-25
PROSER2	2.85	8.1e-25
SPTSSB	2.96	1e-24
TUFT1	3.01	1.1e-24
MDFI	3.9	1.2e-24
AIF1L	3.48	1.7e-24
MECOM	2.98	1.8e-24
NEBL	3	1.9e-24
ANK3	3.12	2.1e-24
IFI27	8.9	2.4e-24
SYTL1	3.72	2.5e-24
PDLIM1	4.76	3.8e-24
DNAJA4	3.43	4.4e-24
TMEM54	3.72	4.7e-24
VIL1	3.55	5.4e-24
F3	6.14	6e-24
TSPAN13	3.84	8.3e-24
TSPAN6	3.51	9.2e-24
HPGD	3.67	9.9e-24
DMTN	2.92	1e-23
JAG1	3.52	1.2e-23
S100A2	6.96	1.3e-23
ID1	4.79	1.7e-23
RNF128	3.4	1.8e-23
FABP1	3.79	2.8e-23
ITGA2	3.35	3.3e-23
CARD10	2.99	3.6e-23
DENND1C	3.41	4.1e-23
SDC4	4.66	6e-23
SAA2	3.59	6.3e-23
SAA1	4.82	6.6e-23
UGT1A10	2.85	8.2e-23
GABRE	3.68	8.3e-23
CEBPA	2.91	9.4e-23
CFB	3.87	1.8e-22
TNNC1	3.36	1.8e-22
TSPAN8	5.21	2.2e-22
USH1C	3.07	2.7e-22
ATP8B1	3.27	3e-22
PHGR1	3.46	3.1e-22
NDRG2	3.29	3.4e-22
LGALS4	4.23	3.9e-22
HAS3	3.08	7e-22
VAV3	3.24	8.1e-22
HTATIP2	3.77	1.3e-21
H19	6.41	1.6e-21
LINC01133	3.17	6.2e-21
ITGA6	3.75	6.7e-21
AGRN	3.06	1e-20
ME1	3.17	1.1e-20
NTN4	4.09	2.3e-20
CYB561	3	2.6e-20
VSIR	3.21	3.2e-20
KRT20	3.17	3.5e-20
LIPG	2.97	5.5e-20
CDA	3.55	5.9e-20
S100A11	4.67	6.5e-20
KRT14	4.37	6.7e-20
RARRES1	2.94	1.4e-19
PPP1R1B	3.04	1.7e-19
S100A10	4.85	2e-19
CSTA	4.54	2.5e-19
SH2D4A	3.27	3.3e-19
TES	3.56	5.6e-19
PRXL2A	3.22	6.9e-19
TP63	3.25	7.2e-19
KRT7	7.48	7.4e-19
PTPRF	3.4	1.2e-18
CDH17	3.06	1.5e-18
EFNB2	2.95	1.6e-18
ALDH1A3	5.26	1.7e-18
RARRES3	3.52	2.8e-18
H2AFJ	3.81	3.3e-18
PTPRK	2.83	5.4e-18
MUC13	3.21	5.9e-18
SERPINB1	3.35	8.3e-18
GDF15	4.73	9.9e-18
PLA2G16	3.34	1.2e-17
CA2	3.51	2.3e-17
EMP2	2.92	2.6e-17
MET	3.75	3.9e-17
PTGFRN	3.3	6.7e-17
SOX9	2.93	1.2e-16
C3	4.17	9.1e-16
FBLIM1	3.12	1.4e-15
C5orf38	2.98	1.8e-15
EPHA2	3.37	3.8e-15
MYO1B	3.12	6.3e-15
EPAS1	3.11	8.8e-15
MYEOV	3.46	1e-14
H1F0	3.58	1.1e-14
ADGRG6	2.87	1.9e-14
EREG	2.85	3.8e-14
TNFAIP2	3.77	4.3e-14
IER3	3.3	4.9e-14
MYOF	3.98	7.2e-14
FAM129B	2.86	3.2e-13
LGALS9	3.15	4.3e-13
LGALS3BP	3.7	6.5e-13
CDC42EP1	2.88	9.6e-13
AKR1C1	3.52	1.4e-12
CRABP2	3.66	2.4e-12
PTPN6	3.09	2.5e-12
YAP1	2.86	5.4e-12
BMP4	2.85	1.2e-11
CXCL1	3.11	3.6e-11
NQO1	3	3.6e-11
S100A6	4.25	4.2e-11
MGST1	4.19	4.4e-11
TM4SF1	4.21	5.3e-11
CAV2	3.49	7.1e-11
TNFRSF12A	3.07	9e-11
ALDH1A1	3.8	1.2e-10
FAT1	2.89	3.7e-10
PLS3	2.89	3.9e-10
ITGA3	3.14	7.5e-10
LYZ	2.82	4.2e-09
IGFBP3	3.95	6.6e-09
FBLN1	2.98	9.1e-09
CTSZ	2.82	1.7e-08
IFITM1	3.05	3.3e-08
ANXA1	3.14	6.9e-08
TGFBI	3.43	2.3e-06

## Sheet: Repressed_Transcripts
ID	Fold Change	Adj.P.Val
LIX1L	-6.0636	1.1e-103
ZEB1	-5.85981	1.4e-75
VIM	-40.0412	9.2e-61
CEP170	-3.14885	1.6e-59
FAM216A	-2.8045	5.1e-58
AC084033.3	-5.37658	1.5e-56
SACS	-3.0243	1.5e-55
AP1M1	-2.23172	1.6e-55
CCDC88A	-3.8555	2.5e-54
ANXA6	-8.77936	2.2e-53
PLEKHO1	-5.19798	7.1e-52
STARD9	-2.46674	1.8e-50
FMNL3	-2.8725	2.6e-49
SLC35B4	-2.01624	4.7e-49
EMP3	-8.8639	8.1e-49
IFFO1	-5.2485	9.1e-49
STX2	-2.64018	1.7e-48
TUBA1A	-7.88076	2.3e-48
PDXP	-2.57417	8e-48
MAP3K12	-2.9846	5.5e-47
ATP8B2	-4.76888	1.6e-46
GNAI2	-2.58016	1.8e-46
DLG4	-3.92196	2.3e-45
ZSCAN16.AS1	-1.94421	3.7e-45
TMX3	-2.25225	1.2e-44
CSGALNACT2	-2.22193	6e-44
WIPF1	-6.58818	1.1e-43
ZEB2	-6.09801	1.1e-42
NAP1L1	-1.85982	1.1e-41
PLEKHO2	-2.43987	1.6e-41
ST3GAL2	-2.57896	2.7e-41
PXK	-2.83457	9.6e-41
SYT11	-4.61845	4e-39
KATNAL1	-2.43569	4.7e-39
C1orf216	-2.14835	5.4e-39
P3H1	-2.93904	6.6e-39
ANKRD44	-2.66211	7.5e-39
DYRK3	-2.60044	1.5e-38
WDR7	-1.72154	8.5e-38
ST3GAL3	-2.22141	2e-37
MAP3K3	-2.04178	3e-37
EID2B	-1.87623	4.2e-37
PPP1R18	-2.63242	5.1e-37
CHST10	-3.20405	5.7e-37
ZNF569	-2.32765	1.1e-36
SAP30	-2.24859	1.3e-36
DOCK10	-4.36549	1.7e-36
C4orf46	-1.97867	1.9e-36
SH2B3	-2.97264	2.1e-36
SRM	-1.92467	9.1e-36
PKN1	-2.12461	1.4e-35
CCDC28B	-2.90465	1.6e-35
A1BG	-4.70568	2e-35
AC027097.2	-1.89278	2.4e-35
ZNF546	-1.56611	2.5e-35
NREP	-5.84496	6.9e-35
LIMD2	-4.95899	8.1e-35
TCF4	-4.72523	8.4e-35
SEC22C	-1.71706	1.6e-34
AC097534.2	-2.20234	2.8e-34
AL133415.1	-2.76249	2.9e-34
JADE1	-1.99517	7e-34
MEX3B	-2.51914	7.2e-34
JAM3	-4.62463	8.3e-34
USP4	-1.73173	1.1e-33
CNPY4	-2.3612	1.1e-33
PIAS2	-1.8733	3.3e-33
SLC9B2	-2.42724	3.9e-33
AL391069.3	-2.21159	5.4e-33
C18orf54	-1.82674	6.1e-33
DOK1	-2.7418	6.7e-33
RFTN1	-4.71947	1e-32
CNTNAP1	-3.23011	1.5e-32
RBPJ	-1.86019	2.2e-32
GTF2H2C	-1.76766	2.3e-32
EXOSC9	-1.67047	2.8e-32
SGTB	-1.93317	2.9e-32
ZNF25	-1.7697	7.3e-32
FKBP7	-2.83987	8e-32
MTMR9	-1.66344	1.3e-31
MICAL1	-2.59019	1.9e-31
ZNF333	-1.77829	2.9e-31
TXNL4A	-1.69704	5.2e-31
PPM1M	-2.12078	5.5e-31
TUBB	-1.93493	7.6e-31
ORAI2	-2.77932	8.8e-31
GYPC	-7.67474	9.2e-31
PGBD1	-1.81612	1e-30
A1BG.AS1	-2.44776	1.1e-30
TERF2IP	-1.66145	1.2e-30
ARHGEF6	-4.11288	1.6e-30
CUEDC2	-1.67005	1.9e-30
ATP6V1G2	-2.03233	2.6e-30
PHF21A	-1.81181	2.9e-30
PPP3CC	-1.9906	3.6e-30
ATM	-1.94876	3.8e-30
STRADA	-1.67785	5.4e-30
ABRAXAS1	-1.9031	7.7e-30
BRSK1	-2.40512	9e-30
ZNF671	-2.25668	9.1e-30
DNAJC8	-1.54016	1e-29
DNAJC18	-2.0008	1.7e-29
DNAJB5	-2.35913	1.8e-29
WDCP	-1.62404	1.9e-29
MTFR1L	-1.64172	1.9e-29
MYL6B	-1.79091	1.9e-29
AC009948.1	-2.59782	2.1e-29
SYNE1	-3.27314	3.1e-29
ELP6	-1.59785	3.3e-29
IKBIP	-2.47939	3.8e-29
GIT2	-1.69135	4.4e-29
CLPP	-1.58226	6.1e-29
COQ10A	-1.84635	1.1e-28
CEP85L	-1.71947	1.3e-28
PIP4K2A	-2.07042	1.5e-28
PRR3	-1.79979	1.9e-28
ACTR8	-1.51576	2.4e-28
DPY19L2P2	-2.40577	3e-28
AC027097.1	-1.77067	3.1e-28
TTL	-1.86184	3.8e-28
KCTD7	-1.83436	4.7e-28
NEK1	-1.59754	5.4e-28
AC046185.3	-2.21047	6.3e-28
ZNF788P	-2.56375	6.5e-28
C3orf18	-2.4108	7.4e-28
PPIP5K2	-1.67887	8.6e-28
SUGP2	-1.76584	1.1e-27
TRPV2	-4.10003	1.2e-27
NXPE3	-2.22094	1.3e-27
SMAP2	-2.06635	1.4e-27
MSN	-5.10422	1.4e-27
AP1S2	-2.51692	1.6e-27
CCDC136	-2.60889	2.4e-27
SOX12	-2.05068	3.4e-27
AC012146.1	-2.58625	3.4e-27
GNG2	-4.18097	4.1e-27
TXNL1	-1.55488	5.1e-27
CGGBP1	-1.63997	5.4e-27
RAB8B	-2.08169	5.8e-27
VIM.AS1	-1.8598	5.9e-27
ZNF271P	-1.56258	6.1e-27
EEF2	-1.60167	6.4e-27
ITPR1	-2.65345	6.5e-27
DYNC1LI1	-1.54067	9e-27
FBXO43	-1.86639	9.2e-27
EVI2A	-3.7323	9.5e-27
SNAPC2	-1.74768	1e-26
CLASP2	-1.73157	1.1e-26
POLH	-1.84844	1.2e-26
PIK3CD	-3.25266	1.7e-26
RHOQ	-2.03856	1.9e-26
MAPRE2	-2.34963	2.3e-26
ADSL	-1.58051	3.1e-26
C8orf88	-3.44281	3.2e-26
TWF2	-1.65189	3.6e-26
FSD1	-3.41655	3.9e-26
APH1B	-2.08441	4.5e-26
PSIP1	-2.08374	5.1e-26
REEP2	-2.92039	6.1e-26
USP13	-1.83829	6.3e-26
APBB1	-3.24714	6.7e-26
KIAA1586	-1.70905	7.2e-26
EXOG	-1.73579	8.1e-26
ELP2	-1.51215	1.1e-25
CHSY1	-1.92844	1.1e-25
ITGA4	-4.74584	1.1e-25
ZNF428	-1.83197	1.2e-25
ZNF583	-1.85427	1.2e-25
MOB3A	-2.12108	1.2e-25
AL031985.3	-1.70128	1.7e-25
BLMH	-2.07417	2.1e-25
HAUS1	-1.8078	2.5e-25
DDHD1	-1.77253	2.7e-25
FLI1	-3.92812	3.7e-25
PIP4K2B	-1.59701	4.3e-25
RBFA	-1.66764	4.3e-25
DOCK2	-4.62284	6.7e-25
AC146944.4	-1.79844	7.1e-25
AC090825.1	-2.06114	7.2e-25
GPATCH11	-1.55415	7.4e-25
ZNF775	-1.70744	7.5e-25
AP4B1	-1.64919	9.9e-25
ZFP82	-2.26259	1.1e-24
CXXC1	-1.84428	1.3e-24
KCNQ5	-2.3389	1.9e-24
ANK2	-2.64315	1.9e-24
UPRT	-1.64822	2.1e-24
MAD2L2	-1.77555	2.1e-24
HCFC2	-1.60375	2.2e-24
BTN2A2	-1.96382	2.2e-24
CBL	-1.62247	2.9e-24
STARD4.AS1	-1.8547	3.2e-24
ME2	-1.96625	3.4e-24
SH3BGRL	-3.01739	3.8e-24
TRDMT1	-1.57618	3.9e-24
RPSA	-1.55906	4.9e-24
ENO2	-3.11822	5.1e-24
STIMATE	-1.59131	5.6e-24
FBXL7	-2.56841	5.6e-24
SLC4A7	-2.13231	6.1e-24
TMCC1.AS1	-1.97041	6.2e-24
POLR3D	-1.67628	6.6e-24
MYO9B	-1.80144	6.7e-24
RPL17	-1.61634	8e-24
CD99L2	-2.13683	9.6e-24
LSM10	-1.52341	1e-23
STMN1	-2.01424	1.1e-23
ANKRD28	-1.80076	1.3e-23
CCDC106	-2.33545	1.5e-23
AC027559.1	-2.07412	1.7e-23
PRAF2	-2.58637	1.7e-23
CACNB1	-1.80971	1.9e-23
DDR2	-3.93378	1.9e-23
CNRIP1	-3.94997	2e-23
WDR54	-1.89734	2.1e-23
TMX4	-1.91969	2.1e-23
RAB39B	-2.09073	2.2e-23
AL157935.2	-2.18671	2.3e-23
MPHOSPH9	-1.72755	2.4e-23
TPGS2	-1.68325	2.5e-23
PHF1	-1.58745	2.8e-23
AMPD2	-1.80796	3.3e-23
ATP6V1B2	-1.76803	3.4e-23
ZNF37A	-1.5512	3.5e-23
DYM	-1.58887	3.5e-23
PDE4B	-2.68164	3.5e-23
LPXN	-3.80726	3.6e-23
TBC1D5	-1.7135	4.2e-23
PDHB	-1.50897	4.3e-23
FUT11	-1.83301	4.6e-23
PBX3	-2.23954	5e-23
TYMS	-2.10391	5.1e-23
ZCCHC18	-1.72744	5.3e-23
WDR19	-1.78306	5.3e-23
SOBP	-1.80625	5.3e-23
LPIN1	-1.96033	5.7e-23
DPYSL2	-2.47919	5.7e-23
S100PBP	-1.59174	6e-23
POLR3GL	-1.59379	6.1e-23
AC021188.1	-1.56807	6.4e-23
TRAF3IP2.AS1	-1.65378	6.7e-23
MAP1A	-2.84973	7.5e-23
INPP5B	-1.71342	7.8e-23
YIF1B	-1.8011	9.7e-23
PIK3C3	-1.55239	1.1e-22
POLI	-1.68758	1.1e-22
NBPF8	-1.77517	1.3e-22
AFF3	-2.43461	1.3e-22
NTAN1	-1.65323	1.4e-22
SMAD4	-2.01286	1.4e-22
HDHD2	-1.59075	1.6e-22
CPEB1	-2.33838	1.7e-22
ANKRD34A	-1.5515	1.8e-22
CAMK4	-2.54684	1.8e-22
POLK	-1.51013	2e-22
DCP1B	-1.72294	2.4e-22
APPL1	-1.5844	2.6e-22
CLIP3	-2.76176	3.3e-22
ZC3HC1	-1.56273	3.5e-22
TMSB15B.1	-1.78821	3.8e-22
NIFK.AS1	-1.50265	3.9e-22
CMTM3	-3.06771	3.9e-22
R3HCC1	-1.52844	4e-22
DPY19L3	-1.73027	4.6e-22
VASH1	-2.25873	4.8e-22
ZCCHC24	-2.47275	4.8e-22
AC080038.1	-1.67807	4.9e-22
CHN1	-3.07064	4.9e-22
CHMP7	-1.58404	5.3e-22
GLT8D1	-1.51744	5.9e-22
HLX	-2.67398	6.1e-22
ZNF71	-1.80509	6.6e-22
BATF3	-2.71415	6.6e-22
EPG5	-1.78954	6.7e-22
KCTD20	-1.68984	7.4e-22
ARL14EP	-1.50459	8.1e-22
DHX30	-1.54814	9.4e-22
SYNGAP1	-1.99237	1e-21
EXTL2	-1.87282	1.1e-21
POLR1E	-1.62589	1.2e-21
FGFR1	-4.16548	1.2e-21
NICN1	-1.66289	1.3e-21
TGFB1	-2.60756	1.3e-21
HDGFL2	-1.52682	1.6e-21
BLOC1S6	-1.54344	1.6e-21
SV2A	-3.37608	1.8e-21
ATP8B3	-2.08168	2e-21
SKA1	-1.76773	2.2e-21
AKT3	-2.86658	2.2e-21
MRC2	-4.46786	3e-21
LCMT1.AS1	-1.82838	3.2e-21
ST6GALNAC6	-1.79798	3.4e-21
ITPRIPL1	-2.75615	3.6e-21
MON1A	-1.50107	3.8e-21
GAMT	-2.66439	3.8e-21
RASSF1	-1.76816	4.9e-21
DACT3	-1.80545	4.9e-21
TXNDC15	-1.65936	5.2e-21
ZSCAN30	-1.66925	6.3e-21
TRO	-3.00864	8.5e-21
CARD8	-1.79225	8.7e-21
ZNF512	-1.97446	9.3e-21
GDF11	-1.81793	9.4e-21
RASA3	-2.46197	9.9e-21
NUCB2	-2.1117	1.2e-20
DIXDC1	-2.00646	1.3e-20
SEPT6	-2.99237	1.3e-20
TRIM46	-1.83371	1.4e-20
ARSB	-1.89033	1.4e-20
ZNF85	-2.37913	1.4e-20
TBXA2R	-1.65733	1.6e-20
RABEP1	-1.52717	1.7e-20
NGLY1	-1.5592	1.8e-20
RSAD1	-1.58187	1.8e-20
PIP4P2	-1.98802	1.8e-20
PIKFYVE	-1.56098	1.9e-20
RECQL	-1.73042	1.9e-20
ZDHHC17	-1.60113	2e-20
SHQ1	-1.52183	2.3e-20
ICA1L	-1.62328	2.6e-20
GNB3	-2.11493	2.6e-20
WRB	-1.56049	2.8e-20
RNF138	-1.66412	4e-20
TLN1	-1.76706	4.1e-20
CERKL	-2.5464	4.1e-20
RHOA	-1.5826	4.2e-20
TIMM21	-1.56612	4.8e-20
STK10	-1.91769	4.8e-20
SRGN	-6.93827	4.8e-20
GRAMD1A	-1.78431	5e-20
TSPYL2	-1.86381	5.1e-20
CCDC102B	-1.83046	5.3e-20
BNC2	-2.23009	5.9e-20
ABHD14A	-1.65097	1e-19
CDKN2C	-2.63793	1e-19
FHL1	-4.31833	1e-19
GNB4	-2.81784	1.1e-19
RTTN	-1.61782	1.2e-19
NPIPP1	-1.63136	1.4e-19
UROD	-1.64506	1.9e-19
OSBPL8	-1.59249	2.2e-19
OSBPL6	-2.05602	2.2e-19
SLC39A3	-1.5769	2.4e-19
ERCC1	-1.59321	2.4e-19
TCF12	-1.79401	2.5e-19
SNHG14	-2.95894	2.6e-19
THY1	-6.7859	2.7e-19
INTS9	-1.54402	2.9e-19
LRRC8C.DT	-1.56464	3.1e-19
ATP5F1A	-1.57946	3.1e-19
ZNF37BP	-1.58061	3.1e-19
WDR41	-1.57461	3.3e-19
GPSM3	-3.21952	3.3e-19
FBXO10	-1.64175	3.4e-19
SCMH1	-1.63099	3.5e-19
PBRM1	-1.68142	3.7e-19
ZKSCAN8	-1.59208	3.8e-19
KCNMA1	-3.65534	3.9e-19
C17orf51	-1.90629	4.1e-19
AC135507.1	-1.55958	4.3e-19
FYN	-2.8692	4.3e-19
NAP1L3	-1.95169	4.6e-19
BOLA3.AS1	-1.96676	4.6e-19
SNRPN	-4.19831	4.6e-19
KAT2B	-1.81462	4.7e-19
FMNL1	-3.04092	4.8e-19
GSTM2	-3.15478	4.8e-19
AC234783.1	-1.67907	5e-19
DCK	-1.75653	5e-19
CYFIP2	-3.52028	5.1e-19
ARHGEF2	-1.7902	5.6e-19
HSPA13	-1.77485	5.7e-19
ASPHD2	-1.58239	5.9e-19
GNPDA2	-1.5773	6.4e-19
CERK	-1.78534	6.4e-19
GBE1	-2.09154	6.5e-19
TMSB15B	-2.67144	6.6e-19
ZNF420	-1.69967	7e-19
SLC25A20	-1.78506	7e-19
ZNF382	-1.90407	7.2e-19
LRRC8C	-1.94083	7.4e-19
AC007620.2	-2.84778	7.6e-19
TNKS	-1.54412	8.2e-19
CFAP97	-1.56266	8.5e-19
PCM1	-1.5835	9e-19
MAGEH1	-2.57959	9.3e-19
PREX1	-2.75424	9.5e-19
C16orf45	-3.34871	1.1e-18
ARHGAP31	-1.95192	1.2e-18
BCL2	-2.61354	1.2e-18
PIANP	-1.92165	1.5e-18
NISCH	-1.60898	1.6e-18
DPY19L2	-2.03205	1.6e-18
SYNE3	-2.00778	1.7e-18
EBF1	-2.37443	1.8e-18
MLLT11	-2.42	1.8e-18
PJA2	-1.56091	1.9e-18
ECI2	-2.24365	1.9e-18
GTF2H2	-1.7289	2e-18
CHST2	-2.20424	2e-18
MCRIP1	-1.78825	2.4e-18
CNTLN	-1.8325	2.4e-18
ROBO3	-2.52916	2.5e-18
KLRG1	-1.74927	2.6e-18
VPS35L	-2.04151	2.9e-18
RBM5	-1.61503	3.3e-18
DDHD2	-1.65317	3.3e-18
PFAS	-1.73541	3.6e-18
ZFP69B	-1.60305	4e-18
HAUS6	-1.5277	4.1e-18
BNIP3L	-1.8013	4.6e-18
ACAT1	-1.64465	5.2e-18
PRPS1	-1.71584	5.6e-18
RANGRF	-1.5743	5.7e-18
AC073857.1	-1.60299	6e-18
KIF2A	-1.56175	6.1e-18
PKD1P6.NPIPP1	-1.63434	6.2e-18
KLF12	-1.77352	6.3e-18
C19orf12	-1.52449	6.5e-18
ENTPD4	-1.61953	6.7e-18
GPR162	-2.24798	6.8e-18
NCDN	-1.54745	6.9e-18
FSD1L	-1.56149	6.9e-18
EVI2B	-2.85583	6.9e-18
MAPK12	-1.95445	7e-18
NAP1L5	-1.9321	7.6e-18
IMPDH2	-1.52392	8.1e-18
C16orf86	-1.57677	8.1e-18
DOCK11	-2.20889	8.3e-18
PCOLCE	-3.12166	9.4e-18
MBD1	-1.53018	9.6e-18
PDCD4.AS1	-1.64764	9.8e-18
ARMC6	-1.51325	1e-17
ADGRA2	-2.48205	1e-17
EID1	-1.72303	1.2e-17
UBTF	-1.51954	1.3e-17
ZNF804A	-1.80058	1.3e-17
AP003396.5	-4.08147	1.3e-17
PCNX4	-1.51926	1.4e-17
RECK	-2.26156	1.5e-17
AEBP1	-3.95539	1.7e-17
CD70	-4.41203	1.8e-17
TTC28	-1.97116	1.9e-17
NTNG2	-1.69765	2e-17
RFLNB	-2.84175	2.2e-17
FCHSD2	-1.69898	2.3e-17
RAD51D	-1.51379	2.4e-17
PNPLA6	-1.5478	2.5e-17
FAM172A	-1.50448	2.6e-17
DIRAS1	-2.38608	2.6e-17
VKORC1	-1.73625	2.8e-17
TMEM131L	-1.97603	2.8e-17
ATXN7L2	-1.50232	3e-17
ZEB1.AS1	-1.69107	3e-17
POU6F1	-1.53386	3.1e-17
CAMTA2	-1.69342	3.1e-17
PKD1P6	-1.81849	3.1e-17
MYO5A	-1.94502	3.1e-17
WDR6	-1.50412	3.3e-17
ZDHHC2	-2.0049	3.4e-17
KCTD17	-1.9037	3.5e-17
SNURF	-3.03193	3.5e-17
SHANK1	-2.30352	3.6e-17
FADS2	-3.36756	4e-17
TUBA1B	-1.61328	4.1e-17
PPM1F	-1.69675	4.4e-17
RFX5	-1.67837	4.6e-17
ARHGAP19	-1.75022	4.8e-17
DPF1	-1.79025	5.5e-17
LINC00680	-1.51707	6e-17
JAM2	-2.04956	6.3e-17
TBCB	-1.51284	6.6e-17
ZNF529	-1.7303	6.7e-17
KCNAB2	-2.61142	7.2e-17
CRMP1	-2.86961	7.9e-17
ZNF559.ZNF177	-1.53062	8.4e-17
CARMIL2	-2.87054	8.4e-17
AC012513.3	-1.50403	8.6e-17
IL21R	-2.26181	8.6e-17
ADARB1	-1.87382	9.5e-17
SLC26A10	-2.0659	9.5e-17
PLCL2	-2.06091	9.7e-17
VAMP2	-1.52725	1.1e-16
VAMP1	-1.85023	1.1e-16
SSBP2	-2.50551	1.1e-16
PHC1	-1.8591	1.2e-16
GPC6	-2.45291	1.2e-16
SEC14L1	-1.7097	1.3e-16
PAQR3	-1.54985	1.4e-16
ARHGAP17	-1.59174	1.4e-16
GDI1	-1.54472	1.5e-16
RAB33A	-2.32506	1.5e-16
TUBB4A	-2.49878	1.5e-16
ZNF521	-2.32175	1.7e-16
LONP1	-1.56185	1.8e-16
MAP1B	-3.34338	1.8e-16
RPL23AP7	-1.54065	1.9e-16
CEND1	-2.09221	1.9e-16
HPF1	-1.53908	2e-16
RAB3A	-1.69777	2e-16
USP22	-1.52531	2.1e-16
MAGI2.AS3	-3.27784	2.1e-16
KCNAB3	-1.69905	2.2e-16
MAP7D3	-1.79655	2.3e-16
KIAA0408	-2.04042	2.3e-16
BCAT1	-3.15819	2.3e-16
DDX39A	-1.52585	2.4e-16
NDST2	-1.51894	2.5e-16
PHACTR1	-2.42251	2.5e-16
FAM126A	-2.1975	2.6e-16
MAP4	-1.57377	2.8e-16
MOB1B	-1.58456	2.9e-16
ACSL4	-1.88446	3.1e-16
MSANTD4	-1.55051	3.2e-16
OGG1	-1.57308	3.2e-16
TSHZ1	-1.64727	3.4e-16
ADAMTS6	-2.02006	3.4e-16
AGAP2	-2.13248	3.6e-16
GPAT4	-1.58929	3.7e-16
RSU1	-1.72335	4.3e-16
MYBL1	-2.12362	4.4e-16
IMPA1	-1.5221	4.6e-16
AGTPBP1	-1.56752	4.8e-16
RNF122	-1.67667	4.8e-16
PSD	-1.57337	4.9e-16
CBX5	-1.60752	4.9e-16
PDE4A	-1.84529	4.9e-16
CCDC74A	-2.20881	4.9e-16
ATP2A1.AS1	-1.68062	5.2e-16
FNBP1	-2.05869	5.2e-16
FAM229B	-1.945	5.4e-16
FAM78A	-2.21752	5.7e-16
KAT6B	-1.50414	5.8e-16
ZC4H2	-2.29456	5.8e-16
MSANTD3.TMEFF1	-1.86774	6e-16
AHRR	-2.30864	6.1e-16
ETS1	-2.95869	6.2e-16
OXCT1	-2.25818	6.5e-16
PINX1	-1.52937	7.1e-16
CLEC11A	-3.61285	7.2e-16
HSF2	-1.51341	7.7e-16
HACE1	-1.52164	8.2e-16
MICU3	-1.68123	8.3e-16
ABI2	-1.64412	8.5e-16
PHTF1	-1.65744	8.6e-16
GLIPR2	-2.48295	9e-16
PLEKHG2	-1.88863	9.6e-16
SPCS3	-1.53352	1e-15
CELF2	-2.95277	1e-15
MMP16	-1.91353	1.1e-15
SPATC1L	-1.99349	1.1e-15
ACLY	-1.50029	1.2e-15
SETMAR	-1.53019	1.2e-15
OPRL1	-1.5784	1.2e-15
ZNF570	-1.60292	1.2e-15
PWAR6	-1.6443	1.2e-15
AL096711.2	-1.78998	1.2e-15
NME1.NME2	-1.67203	1.3e-15
ASMTL	-1.68173	1.3e-15
POLR3G	-1.86586	1.3e-15
DENND5A	-2.11474	1.4e-15
DCLK2	-1.94648	1.5e-15
SPRED3	-1.65942	1.6e-15
CCR10	-1.72975	1.6e-15
PDGFRB	-2.82894	1.6e-15
SLC4A8	-1.7135	1.7e-15
RFX7	-1.51809	1.8e-15
MPP1	-2.41096	1.8e-15
NSMAF	-1.5313	1.9e-15
PKIG	-2.24291	2.1e-15
EZH1	-1.52358	2.3e-15
DPF3	-1.70487	2.6e-15
ARHGAP33	-1.92266	2.6e-15
ARMCX1	-2.64018	2.6e-15
RILPL2	-1.60532	2.8e-15
AC004771.3	-1.50577	2.9e-15
FAM168A	-1.52926	2.9e-15
MDM1	-1.54186	2.9e-15
AL109918.1	-1.8748	2.9e-15
ARHGAP9	-2.72163	3.1e-15
LANCL1	-1.53729	3.7e-15
CLGN	-2.21301	3.8e-15
NR2C2	-1.5043	4.6e-15
SMYD3	-1.7697	5.1e-15
KIF15	-1.63593	5.3e-15
NEGR1	-1.9022	5.4e-15
MSC.AS1	-2.35646	5.4e-15
PMP22	-3.42925	5.5e-15
EFEMP2	-3.09085	5.6e-15
TMOD2	-1.68757	5.8e-15
ZNF433.AS1	-2.06475	5.8e-15
RPL23AP53	-1.53291	5.9e-15
PHF7	-1.60602	5.9e-15
SCFD2	-1.53952	6.3e-15
UHRF2	-1.56418	6.5e-15
FBXO5	-1.57583	6.6e-15
ANKLE1	-2.22429	6.7e-15
ZNF175	-1.64388	7.4e-15
PCBP4	-2.08358	7.6e-15
ARMCX2	-3.19849	7.6e-15
BICD1	-1.63104	7.7e-15
RCBTB1	-1.56659	7.8e-15
TOP2B	-1.64227	8e-15
ZFP28	-1.79177	9e-15
HLA.DPB1	-3.83122	9.2e-15
UAP1L1	-1.76043	9.5e-15
ANKRD37	-1.7168	9.6e-15
GBAP1	-1.5251	9.9e-15
SLC43A3	-3.85721	9.9e-15
ERCC2	-1.55504	1.1e-14
NCAPG	-1.59244	1.1e-14
GTF2H2B	-1.7002	1.1e-14
NPIPA1	-1.51363	1.3e-14
EVL	-2.62847	1.3e-14
NEU3	-1.53615	1.4e-14
ARHGAP15	-2.89474	1.4e-14
SLC16A1.AS1	-1.54108	1.6e-14
PKD1	-1.72928	1.6e-14
KATNAL2	-1.75645	1.6e-14
EVC	-2.18269	1.6e-14
AC093512.2	-1.52229	1.8e-14
ENTPD1.AS1	-1.5478	2e-14
RBBP4	-1.54807	2e-14
FAM171A2	-1.72243	2.1e-14
WAS	-3.10268	2.3e-14
CCDC107	-1.54241	2.4e-14
GPR3	-1.6036	2.4e-14
NEXN	-2.60464	2.4e-14
ZNF625	-1.55358	2.7e-14
GAB3	-1.66838	2.9e-14
NRN1	-3.11203	2.9e-14
GALK1	-1.51383	3e-14
EPOR	-1.63355	3.1e-14
HMBOX1	-1.51727	3.4e-14
PTBP2	-1.54149	3.6e-14
SSBP4	-1.54692	3.7e-14
NFATC1	-1.98291	3.7e-14
EMILIN1	-2.91004	3.8e-14
NRROS	-2.60235	3.9e-14
FUZ	-2.05581	4e-14
LZTS1	-2.17557	4e-14
CYP2U1	-1.62766	4.1e-14
ARHGEF25	-2.31125	4.1e-14
TECPR1	-1.54262	4.3e-14
PCYOX1L	-1.54523	4.4e-14
CLIC4	-2.11316	4.5e-14
NUDT11	-2.22032	4.5e-14
TFPT	-1.51432	4.7e-14
ST8SIA4	-1.97152	4.7e-14
PTPN22	-2.11642	5.2e-14
DEGS1	-1.65589	5.4e-14
FOXN3	-1.79388	5.4e-14
APBB1IP	-2.96778	5.7e-14
EDEM1	-1.69953	5.8e-14
ADAMTSL1	-2.53314	6.1e-14
TMEM268	-1.51706	6.8e-14
CLSPN	-1.75356	7e-14
P3H3	-3.04306	7.3e-14
COL6A2	-4.80343	7.3e-14
ATF5	-2.14791	7.7e-14
MSRB3	-2.76506	8.2e-14
DBN1	-2.20961	8.6e-14
SNX25	-1.64031	8.7e-14
MATR3.1	-1.63957	8.8e-14
TTLL1	-1.538	8.9e-14
MCUB	-1.69265	1e-13
TTC3	-1.52788	1.1e-13
CEP112	-1.78639	1.1e-13
SRGAP2C	-1.54503	1.2e-13
KBTBD8	-1.70366	1.2e-13
UHRF1	-1.83983	1.2e-13
PLPP4	-2.19192	1.2e-13
ATP1A3	-2.35669	1.2e-13
KIF5A	-1.71115	1.3e-13
ADAMTS10	-2.25884	1.3e-13
SRGAP2	-1.57704	1.4e-13
BAG2	-1.63834	1.4e-13
GNB5	-1.59067	1.5e-13
ANP32E	-1.60255	1.5e-13
TSHZ3	-1.8786	1.5e-13
EDA2R	-1.93814	1.5e-13
GMFG	-4.22175	1.5e-13
RIC1	-1.52209	1.6e-13
SLC20A1	-1.62821	1.6e-13
CD320	-1.76952	1.7e-13
PPM1K	-1.83489	1.7e-13
GPR155	-1.57731	1.8e-13
HLA.DPA1	-3.99547	1.8e-13
HMGB2	-1.71024	2e-13
CD37	-3.19664	2e-13
RRM2B	-1.59896	2.1e-13
PRRT3	-1.50761	2.2e-13
ZNF589	-1.6048	2.2e-13
LINC02202	-1.65734	2.3e-13
SSC5D	-1.96629	2.5e-13
KHDRBS3	-2.29909	2.5e-13
C14orf132	-2.13887	2.6e-13
NCKAP1L	-2.98301	2.7e-13
ZNF559	-1.64032	2.9e-13
QKI	-2.10781	2.9e-13
CYBC1	-1.53704	3e-13
F2R	-2.90068	3.1e-13
FAM86DP	-1.55547	3.3e-13
WDR76	-1.62159	3.3e-13
ZMAT1	-1.75603	3.3e-13
MEF2D	-1.57983	3.5e-13
TMEM106A	-1.62377	3.5e-13
OSTM1	-1.69966	3.9e-13
BCORL1	-1.52449	4e-13
AC069499.1	-1.60352	4e-13
BVES	-1.82265	4e-13
PDE1B	-1.92071	4.2e-13
SGCB	-2.13689	4.5e-13
RASSF2	-2.32135	4.5e-13
ENO3	-1.85761	4.6e-13
ADA2	-2.04986	4.7e-13
SEPT5	-2.44104	4.7e-13
TCF3	-1.67557	4.9e-13
USP49	-1.68107	5e-13
C20orf96	-1.58212	5.1e-13
LOXL3	-2.46813	5.5e-13
LY96	-2.5271	5.9e-13
MEX3C	-1.55928	6.1e-13
P2RY8	-2.62978	6.3e-13
BMI1	-1.57025	6.6e-13
TBC1D1	-1.75958	6.6e-13
COL6A3	-4.04936	7e-13
ZHX3	-1.55999	7.1e-13
IKZF1	-2.91287	7.1e-13
ZNF730	-1.50201	7.2e-13
RNF150	-1.62291	7.2e-13
MYEF2	-2.64791	7.3e-13
AGPAT4	-1.66447	7.5e-13
ABI3	-1.82051	7.6e-13
TRPC1	-1.82849	7.6e-13
LINC01786	-1.56278	7.9e-13
PCNT	-1.52031	8e-13
SCARF2	-2.10466	8e-13
PRRX1	-2.96493	8.5e-13
ACAP1	-2.5285	8.7e-13
C1orf54	-2.03347	8.8e-13
IL16	-2.42281	8.9e-13
SLC25A42	-1.51921	9.6e-13
PSMC3IP	-1.51875	9.8e-13
GNG7	-1.88224	1e-12
NME4	-2.14202	1e-12
ANGPTL2	-2.40035	1e-12
NTM	-2.43265	1e-12
SPC24	-1.58031	1.1e-12
AC006504.5	-1.66839	1.1e-12
CNIH3	-1.79477	1.1e-12
NRGN	-1.94557	1.1e-12
NT5M	-1.58553	1.2e-12
ZNF814	-1.62791	1.2e-12
RPS27L	-1.68626	1.2e-12
AMPH	-1.88499	1.2e-12
ELMO1	-2.70955	1.2e-12
MAP7D1	-1.50073	1.3e-12
SMIM29	-1.50475	1.3e-12
WDR17	-1.62092	1.3e-12
AC008105.3	-2.00179	1.3e-12
DNMT1	-1.56854	1.4e-12
CREM	-1.59714	1.4e-12
MCAM	-3.07572	1.4e-12
BEX1	-3.34125	1.4e-12
RTL5	-1.6881	1.6e-12
MAST1	-1.75082	1.6e-12
HVCN1	-2.13279	1.6e-12
SLC43A1	-2.17659	1.6e-12
AC022415.1	-1.52584	1.7e-12
TMEM170B	-1.5866	1.7e-12
ZNF568	-1.72049	1.7e-12
RBMS3	-1.93371	1.7e-12
MIR100HG	-2.82116	1.7e-12
SAMD14	-1.6603	1.8e-12
SEC31B	-1.81503	1.9e-12
VSTM4	-1.57959	2e-12
TTLL3	-1.76853	2e-12
FERMT3	-2.94636	2e-12
POU2F2	-2.09776	2.1e-12
FMN2	-2.29506	2.1e-12
ARHGEF9	-1.55565	2.2e-12
GPX7	-2.65302	2.2e-12
ODC1	-1.73395	2.3e-12
ENG	-2.80096	2.3e-12
TBC1D19	-1.52256	2.4e-12
ARID5A	-1.79175	2.4e-12
PYGO1	-1.64515	2.6e-12
JAZF1	-1.82962	2.6e-12
SEPT1	-2.44925	2.6e-12
RHOH	-2.67997	2.8e-12
GPR173	-1.65817	2.9e-12
IL11RA	-1.75543	2.9e-12
CDIP1	-2.02153	3e-12
MSC	-2.74204	3.2e-12
SCN8A	-1.6615	3.3e-12
GTF3C6	-1.50997	3.5e-12
PLPP7	-1.61091	3.7e-12
YPEL1	-1.62586	3.7e-12
GNGT2	-2.12484	3.7e-12
GXYLT2	-1.78555	3.9e-12
ITGA11	-2.62061	3.9e-12
ZNF667.AS1	-2.56608	4e-12
ZNF655	-1.85267	4.2e-12
SARM1	-1.73489	4.3e-12
FAM92A	-1.89019	4.3e-12
SPARC	-6.4226	4.3e-12
CARD8.AS1	-1.59014	4.4e-12
PPP1R16B	-2.1153	4.4e-12
CD53	-3.46033	4.5e-12
ARSG	-1.50636	4.6e-12
PLXNC1	-1.81295	4.6e-12
ARMCX6	-2.00998	4.6e-12
FAM167A	-1.95472	5.2e-12
PDZRN3	-2.03211	5.3e-12
FBN1	-3.4009	5.3e-12
CACNA2D1	-2.1131	5.5e-12
LGALS1	-3.99518	5.5e-12
USP11	-1.5582	5.6e-12
CORO2B	-1.86332	5.7e-12
NCAM1	-2.47056	5.7e-12
RGS4	-3.18277	5.8e-12
TCF19	-1.57894	5.9e-12
EPHA5	-1.72298	6.1e-12
B3GNTL1	-1.59286	6.2e-12
ZNF781	-1.50894	6.3e-12
ZNF582.AS1	-1.50163	6.4e-12
LDLRAD4	-2.10342	6.5e-12
PCDH9	-1.72122	6.8e-12
KIF5C	-1.81367	6.8e-12
C11orf96	-1.63311	7.1e-12
PPFIA4	-1.70618	7.2e-12
TCEA2	-1.68498	7.3e-12
SEPT5.GP1BB	-1.58243	7.4e-12
AC022239.1	-1.57047	7.7e-12
CXCR4	-3.29879	8e-12
MEF2C	-2.6058	8.1e-12
ETV1	-2.17809	8.2e-12
SHOX2	-1.96322	8.5e-12
ADAM22	-1.62415	8.6e-12
ZNF286B	-1.53156	8.7e-12
CORO1A	-3.62025	8.8e-12
RASAL3	-2.25343	9e-12
PRKD3	-1.65896	9.1e-12
NAIP	-1.52104	9.6e-12
RUFY3	-1.59402	9.8e-12
GDNF	-1.72737	1e-11
TICAM2	-1.63374	1.1e-11
ABL2	-1.66249	1.1e-11
PIK3CG	-1.92311	1.1e-11
SELPLG	-2.32648	1.1e-11
HDAC5	-1.6026	1.2e-11
DENND5B	-1.63447	1.2e-11
MAPK11	-1.70285	1.2e-11
ARMCX3	-2.00358	1.2e-11
AC131392.1	-1.66693	1.4e-11
SMARCD3	-1.89195	1.4e-11
TRAC	-2.33869	1.4e-11
KDM2B	-1.51845	1.5e-11
SMAD9	-1.69279	1.5e-11
HIC1	-1.70026	1.5e-11
PKIA	-2.0166	1.5e-11
DPYSL4	-2.00216	1.6e-11
AK5	-2.35286	1.6e-11
CYLD	-1.54165	1.7e-11
TMCC2	-1.63576	1.7e-11
GLI1	-1.673	1.7e-11
HSD17B14	-1.98517	1.7e-11
RRAGD	-2.02319	1.7e-11
DUBR	-1.52793	1.8e-11
LINC00662	-1.6793	1.8e-11
CD48	-3.08847	1.8e-11
RHEBL1	-1.57027	1.9e-11
ALPK2	-2.36459	1.9e-11
SLC39A6	-1.56199	2e-11
ATP11C	-1.58729	2e-11
AL138478.1	-1.65899	2e-11
TNFSF4	-1.76926	2e-11
HECTD2	-1.53642	2.1e-11
CORO7	-1.55512	2.1e-11
MLH1	-1.55749	2.1e-11
TMEM158	-2.37003	2.1e-11
SCN1B	-1.74145	2.2e-11
PKD2	-1.80171	2.2e-11
AKNA	-1.95227	2.2e-11
ENPP2	-2.21391	2.2e-11
RAB29	-1.52161	2.3e-11
CAND2	-1.59237	2.3e-11
TMSB15A	-2.5066	2.3e-11
NLRP1	-2.32339	2.4e-11
AC004687.1	-2.61417	2.4e-11
ZGRF1	-1.51677	2.5e-11
APBA2	-2.14448	2.5e-11
TBKBP1	-1.70582	2.6e-11
ACADM	-1.55656	2.7e-11
LINC00839	-2.03471	2.7e-11
CAMK1	-2.29716	2.7e-11
RCBTB2	-1.68244	2.8e-11
GSPT2	-1.94349	2.8e-11
AC016747.1	-1.7453	2.9e-11
MFAP4	-2.55374	2.9e-11
STK33	-1.87075	3.1e-11
TRAM2	-1.84432	3.3e-11
AC147651.3	-1.71349	3.4e-11
LAPTM5	-3.68356	3.7e-11
PEAK1	-1.61967	3.8e-11
TMEM59L	-1.89981	3.8e-11
ZNF667	-1.69978	4e-11
ADAMTS2	-2.21811	4.2e-11
AL008729.2	-1.6562	4.3e-11
PRR11	-1.53013	4.5e-11
SYDE1	-2.36436	4.5e-11
SASH3	-2.90865	4.6e-11
WASF1	-1.7934	5e-11
PRDM8	-1.91352	5e-11
ZNF549	-1.5266	5.1e-11
ZNF43	-1.85792	5.2e-11
SPN	-2.74513	5.6e-11
ARPC4.TTLL3	-1.69163	5.7e-11
SNAP25	-1.97636	5.7e-11
UAP1	-1.70571	5.8e-11
HCST	-2.24116	5.8e-11
KCNE4	-1.97462	6.4e-11
DOK3	-2.24594	6.7e-11
PARP1	-1.56422	6.8e-11
COMMD3.BMI1	-1.54625	7.1e-11
HCN2	-1.59686	7.1e-11
DACT1	-1.95113	7.4e-11
PLCG1	-1.60329	7.8e-11
P2RX7	-1.67258	7.9e-11
PTGIR	-1.66663	8e-11
PTPRC	-2.77432	8.1e-11
ZNF439	-1.78948	8.3e-11
ALOX5AP	-2.58187	8.9e-11
ZNF726	-1.75778	9.2e-11
JAKMIP2	-1.69838	9.4e-11
NIN	-1.50121	9.5e-11
APOBEC3G	-2.2465	9.6e-11
SCML2	-1.791	9.9e-11
TRG.AS1	-1.65444	1e-10
NTNG1	-1.71005	1.1e-10
FGF5	-2.15428	1.1e-10
NCKAP5L	-1.54638	1.2e-10
DNAJC12	-2.10221	1.4e-10
JAK3	-1.83541	1.5e-10
FGF2	-2.33688	1.5e-10
BEND4	-1.57049	1.6e-10
SEMA6C	-1.58308	1.6e-10
ZNF493	-1.60254	1.6e-10
PTGFR	-1.63893	1.6e-10
GNG11	-2.5306	1.6e-10
GRK5	-1.70733	1.7e-10
STK32B	-1.93346	1.7e-10
SLAIN1	-2.27961	1.7e-10
IRF4	-2.45346	1.9e-10
UBE2S	-1.50282	2e-10
ZMAT3	-1.56099	2e-10
LONRF1	-1.5923	2e-10
PIM2	-1.90056	2e-10
MAP4K1	-2.57293	2e-10
GINS4	-1.53885	2.1e-10
TMEM136	-1.68583	2.1e-10
DAAM2	-1.89674	2.1e-10
GNAZ	-1.62534	2.2e-10
MIAT	-1.7743	2.2e-10
CPXM1	-2.17544	2.2e-10
BMP2K	-1.51145	2.5e-10
NCAM2	-1.64174	2.5e-10
ZNF626	-1.73806	2.5e-10
ROBO1	-2.51765	2.5e-10
MPP4	-1.52052	2.6e-10
SEPT11	-1.78124	2.6e-10
DZIP1L	-1.73552	2.7e-10
PDCD6IPP2	-1.84768	2.7e-10
TMEM220	-1.52729	2.8e-10
ZNF429	-1.57019	2.8e-10
RFX8	-1.7215	2.8e-10
SLC1A4	-1.78575	2.8e-10
CLTCL1	-1.59885	2.9e-10
SOX5	-1.61034	2.9e-10
BLK	-2.15031	2.9e-10
FCRLA	-2.35773	2.9e-10
ST6GALNAC4	-1.66415	3e-10
TRGV3	-1.55793	3.1e-10
FKBP5	-1.89429	3.1e-10
NEIL3	-1.56173	3.2e-10
HIP1	-1.653	3.2e-10
BEND5	-1.67482	3.3e-10
MAP4K4	-1.68607	3.3e-10
HHIP	-1.97892	3.3e-10
PRKAR2B	-1.94528	3.4e-10
KLHL6	-2.09016	3.5e-10
AC112777.1	-1.62033	3.7e-10
RASSF8.AS1	-1.66252	3.7e-10
LINC00926	-1.73151	3.9e-10
CSPG4	-2.19074	3.9e-10
LINC01358	-1.56575	4e-10
NKTR	-1.5348	4.1e-10
ZNF93	-1.83553	4.4e-10
NBEA	-1.58286	4.5e-10
PARP3	-1.53066	4.8e-10
CNKSR2	-1.50248	4.9e-10
ZNF738	-1.83816	5e-10
CDH11	-2.89424	5e-10
SH2D3C	-1.94925	5.1e-10
DOCK4	-1.70349	5.2e-10
DGLUCY	-1.65845	5.5e-10
MIR155HG	-1.96492	5.5e-10
PTPN7	-2.78596	5.5e-10
FAM72B	-1.55719	5.6e-10
CDKN2D	-1.52863	5.7e-10
CD79B	-2.75586	5.7e-10
APOBEC3D	-1.59921	5.8e-10
KIF3C	-1.68155	6e-10
AC074135.1	-1.69114	6e-10
DCHS1	-1.55981	6.1e-10
PDE1C	-2.16283	6.3e-10
LSAMP	-1.62399	6.9e-10
S1PR1	-1.87305	6.9e-10
PNMA2	-2.13412	7.1e-10
LINC00632	-1.53135	7.2e-10
ITGA10	-1.57171	7.4e-10
RTN1	-1.82015	7.4e-10
SH3RF3	-1.57173	7.6e-10
HHIP.AS1	-1.75112	7.9e-10
RTN4RL2	-1.65385	8e-10
SPART	-2.44843	8.2e-10
VASH2	-1.66263	8.3e-10
PRKD1	-1.83136	8.3e-10
APLP1	-2.4168	8.4e-10
SCG2	-2.66388	8.4e-10
STARD8	-1.59847	8.6e-10
LRRN3	-1.72822	8.7e-10
CDH2	-2.90271	8.7e-10
MXD3	-1.55016	8.9e-10
ZCCHC7	-1.51604	9.4e-10
AKAP2	-2.16722	9.7e-10
NT5DC2	-1.67391	1e-09
LDB2	-1.7631	1e-09
SARDH	-1.51624	1.1e-09
EPHA5.AS1	-1.52683	1.1e-09
RHOJ	-1.7644	1.2e-09
ZNF542P	-1.91596	1.3e-09
ZNF100	-1.50629	1.4e-09
ZNF254	-1.51868	1.4e-09
TMEM263	-1.54722	1.4e-09
VAT1L	-1.8396	1.4e-09
PRUNE2	-1.98769	1.4e-09
ARL10	-1.57378	1.5e-09
SOAT1	-1.57516	1.5e-09
TACC1	-1.61578	1.5e-09
MACF1	-1.56168	1.6e-09
IL12RB1	-1.66325	1.6e-09
STXBP1	-1.68112	1.6e-09
PCDH10	-1.77447	1.6e-09
LINC00461	-1.52371	1.7e-09
SMIM11A	-1.53438	1.7e-09
RPSAP58	-1.60385	1.7e-09
NLGN2	-1.81075	1.7e-09
BNIP3	-2.07784	1.8e-09
PCED1B.AS1	-2.31387	1.8e-09
GFPT2	-2.15484	1.9e-09
BEND6	-1.58358	2e-09
GREB1	-1.64138	2e-09
PSTPIP1	-1.78443	2e-09
SLFN11	-2.54098	2e-09
LSP1	-2.70419	2e-09
SNX20	-1.72843	2.1e-09
ETV5	-1.91597	2.1e-09
CIITA	-2.00126	2.1e-09
TWIST1	-2.21567	2.1e-09
RGS19	-1.54583	2.3e-09
AC092683.1	-1.77132	2.3e-09
AL353813.1	-1.80808	2.3e-09
HLA.DOA	-1.99662	2.3e-09
AC005831.1	-1.57538	2.4e-09
TTLL7	-1.66143	2.4e-09
SFMBT2	-1.72054	2.7e-09
MAGED4B	-2.52481	2.7e-09
JAKMIP1	-1.64474	2.8e-09
CCDC74B	-1.70525	2.8e-09
BAALC	-1.72738	2.8e-09
AC246817.2	-1.67703	3e-09
LYL1	-2.10533	3e-09
KIRREL2	-1.55987	3.1e-09
INSYN2B	-1.58649	3.1e-09
SP140	-1.80904	3.1e-09
PDGFRA	-2.21901	3.1e-09
ITGAL	-2.34199	3.1e-09
MZB1	-2.91636	3.1e-09
VWCE	-1.59684	3.2e-09
TMEM145	-1.63232	3.2e-09
MARCH4	-1.95992	3.2e-09
MYO1G	-2.48164	3.5e-09
ZNF737	-1.66399	3.6e-09
ENTPD1	-1.66537	3.7e-09
GLIPR1	-2.44182	3.7e-09
RGS1	-2.20937	3.8e-09
CYTL1	-2.12349	3.9e-09
SHCBP1	-1.50059	4e-09
WDFY4	-1.94828	4e-09
ZNF790.AS1	-1.61441	4.1e-09
SNPH	-1.50611	4.2e-09
GUSBP9	-1.52767	4.2e-09
CXorf21	-1.82409	4.2e-09
PCDH18	-2.06848	4.2e-09
PRELID3A	-1.50644	4.3e-09
ASAP1	-1.52356	4.3e-09
SOCS2.AS1	-1.59204	4.3e-09
GRK3	-1.6241	4.3e-09
NLRC3	-1.63469	4.4e-09
LOXL2	-3.15578	4.4e-09
SUSD5	-1.67944	4.6e-09
DGKI	-1.61777	4.7e-09
THBS2	-2.54893	4.7e-09
GAS7	-2.0309	4.8e-09
ZNF736	-1.70141	4.9e-09
CDON	-1.58296	5e-09
DLX1	-1.93925	5.1e-09
ZDHHC8	-1.58142	5.3e-09
INTS6L	-1.58604	5.4e-09
ATG16L2	-1.6134	5.4e-09
GPSM1	-1.77618	5.4e-09
TNFAIP8L2	-1.70129	5.5e-09
PRKCB	-2.06217	5.6e-09
RNF144A	-1.71453	5.7e-09
ADAMTS7	-1.72336	5.7e-09
LCP2	-2.21574	5.9e-09
DZIP1	-2.1771	6e-09
MND1	-1.50699	6.1e-09
SLC36A4	-1.55976	6.2e-09
LINC01410	-1.51495	6.4e-09
MAGED4	-2.01109	6.4e-09
GK	-1.50177	6.5e-09
HS3ST3A1	-1.76327	6.5e-09
LINC00426	-1.89127	6.5e-09
DNM3OS	-2.12849	6.6e-09
IL10RA	-1.72362	6.7e-09
SCG5	-2.15804	6.7e-09
CDO1	-1.55829	6.8e-09
MEI1	-1.68553	6.8e-09
SDC2	-3.2055	6.9e-09
TIFA	-1.57516	7e-09
ZIK1	-1.69167	7e-09
SH3KBP1	-1.67795	7.3e-09
SLC39A13	-1.52615	7.4e-09
TLE4	-1.95713	7.4e-09
C12orf57	-1.505	7.8e-09
NPR2	-1.66505	7.8e-09
MSRA	-1.54885	8e-09
FAM110B	-1.55923	8.1e-09
PTPRN	-1.71758	8.2e-09
TESPA1	-1.86264	8.2e-09
COL1A2	-4.19211	8.2e-09
TRERF1	-1.54	8.3e-09
CD248	-2.25966	8.5e-09
NPAS1	-1.53738	8.7e-09
HOXC4	-1.66576	8.7e-09
SRR	-1.50722	8.8e-09
ELOVL5	-1.61765	8.9e-09
AASS	-1.75613	8.9e-09
COL3A1	-3.52955	8.9e-09
CPED1	-1.84718	9e-09
CYTH4	-1.69786	9.4e-09
ITGB3	-2.11556	9.8e-09
PIK3CD.AS2	-1.533	1.1e-08
C21orf58	-1.5334	1.2e-08
BX679664.3	-1.55951	1.2e-08
ZNF385D	-1.61521	1.2e-08
MPZ	-1.65822	1.2e-08
MAMLD1	-1.68223	1.2e-08
ADAM12	-2.18711	1.2e-08
PARVG	-2.11414	1.3e-08
PRKACB	-1.64922	1.4e-08
HIPK2	-1.68585	1.4e-08
CACNA1A	-1.70376	1.4e-08
PTX3	-2.74597	1.4e-08
MRPS30.DT	-1.69201	1.5e-08
PLEK	-2.34793	1.5e-08
AC145098.1	-1.54899	1.6e-08
NAV1	-1.87666	1.6e-08
BCL2A1	-2.10135	1.6e-08
MMP2	-3.39256	1.6e-08
PRKCA	-1.75865	1.7e-08
CPQ	-1.9812	1.7e-08
CD52	-2.83179	1.8e-08
C22orf34	-1.53771	1.9e-08
SNED1	-1.58145	2e-08
TTYH2	-1.61232	2e-08
TSPOAP1.AS1	-1.81069	2.1e-08
CRACR2A	-1.81421	2.1e-08
MEG3	-2.76983	2.1e-08
LRRC34	-1.51666	2.2e-08
CHRDL1	-1.86107	2.2e-08
RASGRP2	-2.1799	2.2e-08
ADGRB2	-1.74612	2.3e-08
FAM57B	-1.50291	2.5e-08
TERT	-1.63338	2.5e-08
ACAA2	-1.77359	2.5e-08
TMEM119	-1.79775	2.5e-08
C2orf74	-2.00769	2.5e-08
LINC01444	-1.66025	2.7e-08
COLGALT2	-1.59192	2.8e-08
LINC02454	-1.6006	2.9e-08
INKA1	-1.64259	2.9e-08
RASSF8	-1.9556	2.9e-08
NRSN2	-2.04857	3e-08
ELOVL2	-1.72888	3.1e-08
HCLS1	-2.96932	3.1e-08
HLA.DQA1	-2.49184	3.2e-08
AC126755.1	-1.5783	3.3e-08
ZSCAN18	-2.24577	3.3e-08
LINC00595	-1.51904	3.4e-08
ZFP30	-1.57633	3.7e-08
TRAF3IP3	-2.1188	3.7e-08
ACTA2	-2.48358	3.9e-08
SGCD	-1.64741	4.2e-08
CDK14	-1.79186	4.2e-08
TCEAL7	-1.79579	4.3e-08
AC002454.1	-1.91492	4.3e-08
SRPX	-2.41401	4.3e-08
CEACAM21	-1.60666	4.4e-08
AC004847.1	-1.76298	4.4e-08
ATRNL1	-1.52853	4.5e-08
AL662797.1	-1.51051	4.6e-08
PBK	-1.55448	4.6e-08
MAP9	-1.62547	4.6e-08
CD83	-1.70591	4.7e-08
ANTXR2	-2.05002	4.8e-08
BTK	-2.29345	4.8e-08
LINC00342	-1.52116	4.9e-08
SHISAL1	-1.60974	4.9e-08
LAT2	-2.38307	4.9e-08
CCDC85B	-1.63942	5e-08
CPT1C	-2.08494	5.2e-08
TNFRSF13C	-1.56506	5.3e-08
MCOLN2	-1.90732	5.3e-08
ABCC4	-1.56078	5.4e-08
TBC1D10C	-1.92116	5.4e-08
MIR3142HG	-1.6491	5.6e-08
CAMK1D	-1.67142	5.7e-08
NDN	-2.04767	5.9e-08
AC133555.4	-2.48467	6.1e-08
AC243960.1	-1.74997	6.2e-08
LINC01215	-1.62256	6.3e-08
SPI1	-2.09639	6.3e-08
ARMCX4	-1.57611	6.4e-08
F2RL2	-1.79044	6.4e-08
B4GALT6	-1.62773	6.8e-08
CD79A	-2.61571	7e-08
HGF	-2.09389	7.1e-08
NLGN1	-1.51223	7.3e-08
RASA4	-1.6609	7.5e-08
ADAM19	-1.91169	7.5e-08
ZNF682	-1.59079	8e-08
PRR16	-1.82788	8.1e-08
AC008957.1	-1.57718	8.2e-08
HMGN5	-1.91612	8.3e-08
FLT1	-1.56054	8.6e-08
CXCL12	-2.1143	8.8e-08
MRAS	-2.00915	9.3e-08
ZBTB47	-1.54303	9.5e-08
GPR18	-1.56531	9.5e-08
FADS1	-1.78224	9.7e-08
SALL2	-1.74022	1e-07
GJC1	-1.90218	1e-07
HMCN1	-1.97602	1e-07
AKR1B1	-2.23496	1e-07
RCSD1	-2.37694	1e-07
RRM2	-1.50721	1.1e-07
SLC16A6	-1.61704	1.1e-07
PDZD4	-1.68522	1.1e-07
AC245297.1	-1.6957	1.1e-07
SLA	-1.73663	1.1e-07
NAV3	-1.86228	1.1e-07
PDLIM2	-1.93167	1.1e-07
KLF2	-1.71333	1.2e-07
OLFML2B	-1.82849	1.2e-07
GALNT16	-1.53138	1.3e-07
LIMS2	-1.81648	1.3e-07
TRIM9	-1.59186	1.4e-07
GRAP	-1.67133	1.4e-07
ZNF22	-1.70392	1.4e-07
LAIR1	-2.09947	1.4e-07
NR3C1	-1.71044	1.6e-07
LRRC17	-1.97599	1.6e-07
SLC17A9	-2.22152	1.6e-07
TUBB2B	-2.32879	1.6e-07
ARMC9	-1.63407	1.7e-07
TMEM255B	-1.58299	1.8e-07
GPR183	-1.59492	1.8e-07
NFIC	-1.64378	1.8e-07
NFATC2	-1.65148	1.8e-07
PTN	-2.21131	1.8e-07
SLC2A3	-2.27853	1.8e-07
SGIP1	-1.68053	1.9e-07
PNMA8A	-1.8089	1.9e-07
PAX5	-1.87467	2e-07
ARHGAP4	-2.28292	2e-07
AC012645.3	-1.5751	2.1e-07
SLC35G2	-1.7304	2.2e-07
B4GALNT1	-1.93324	2.2e-07
FAM27C	-1.51338	2.3e-07
PITPNC1	-1.58579	2.3e-07
SLIT2	-1.76647	2.3e-07
TSPAN4	-1.82531	2.3e-07
PIK3R5	-1.53506	2.4e-07
CD72	-1.67893	2.4e-07
LHFPL6	-2.07299	2.4e-07
KANK2	-1.68554	2.6e-07
HAND2	-1.68964	2.6e-07
PDLIM3	-1.75267	2.6e-07
ELFN1	-1.50963	2.9e-07
GPC2	-1.60791	2.9e-07
GOLGA8B	-1.57646	3e-07
SEC11C	-1.55036	3.1e-07
CDK15	-1.5643	3.1e-07
MMP17	-1.85368	3.2e-07
COL6A1	-2.78634	3.2e-07
FGF1	-1.58143	3.3e-07
RASSF4	-1.63654	3.3e-07
MEIS3	-1.96267	3.3e-07
RNF182	-1.67591	3.4e-07
CNN1	-1.81007	3.4e-07
BCHE	-2.01194	3.5e-07
EHD3	-1.57884	3.7e-07
NKG7	-1.83124	4e-07
BACH2	-1.54239	4.1e-07
COL8A1	-2.39465	4.2e-07
DTNA	-1.75734	4.3e-07
LRP12	-1.75951	4.3e-07
PCBP3	-1.60483	4.4e-07
LRRC15	-1.51631	4.7e-07
AC006058.4	-1.50983	4.8e-07
AL162231.1	-1.5526	4.8e-07
NOG	-1.6681	4.8e-07
GPR176	-2.00038	4.8e-07
AC090152.1	-1.58	5e-07
LY86	-1.73385	5.1e-07
NPIPA5	-1.59424	5.4e-07
BMPER	-1.66435	5.5e-07
AC006058.1	-1.5013	5.8e-07
HSPB6	-1.97924	5.8e-07
IFI16	-2.32526	5.8e-07
AC023510.2	-1.54501	5.9e-07
EYA4	-1.67354	6e-07
HLA.DRB5	-2.17038	6.1e-07
LINC01943	-1.50358	6.3e-07
TUB	-1.61167	6.4e-07
CLECL1	-1.83709	6.6e-07
LINC01638	-1.56011	6.7e-07
CD33	-1.77071	6.8e-07
AC119396.1	-1.50074	7e-07
PFKFB4	-1.56818	7e-07
BTBD19	-1.56412	7.1e-07
ARHGAP22	-1.8444	7.1e-07
PINLYP	-1.60593	7.2e-07
RAB30	-1.52086	7.3e-07
MEG8	-1.53838	7.5e-07
TNFRSF8	-1.63954	7.6e-07
S1PR4	-1.81954	7.7e-07
ATP10A	-1.59797	7.8e-07
TTTY15	-1.60528	8e-07
IL7R	-2.03143	8.2e-07
CYTIP	-1.85613	8.4e-07
ITGA5	-2.2488	8.5e-07
DLL3	-1.508	8.7e-07
LOX	-2.57769	8.7e-07
MICB	-1.62004	8.8e-07
DCLK1	-1.65227	8.8e-07
ZNF826P	-1.62648	9.1e-07
OGFRL1	-1.64592	9.2e-07
SEPT4	-1.53353	9.4e-07
AC003092.1	-1.65725	9.4e-07
MAP3K7CL	-1.7402	9.4e-07
JCHAIN	-2.51318	9.4e-07
CRLF1	-1.62543	9.8e-07
CADM1	-2.242	9.8e-07
AC159540.2	-1.57844	1e-06
GPM6B	-1.67216	1e-06
SAMSN1	-1.80532	1e-06
TRIB2	-1.98554	1e-06
TRAF1	-1.63513	1.1e-06
GABBR1	-1.6659	1.1e-06
ITGA7	-1.66673	1.1e-06
STAP1	-1.6758	1.1e-06
CHST11	-1.69105	1.1e-06
SMIM10	-1.71434	1.1e-06
CTSK	-1.71779	1.1e-06
SLC22A17	-1.77283	1.1e-06
COL13A1	-1.78934	1.1e-06
LDHB	-1.9122	1.1e-06
DDX3Y	-2.23034	1.1e-06
POSTN	-2.3862	1.1e-06
LRMP	-2.4075	1.1e-06
GDF5	-1.50849	1.2e-06
PIEZO2	-1.6497	1.2e-06
FAM19A5	-1.50564	1.3e-06
C1QTNF5	-1.53549	1.3e-06
PLCXD1	-1.55092	1.3e-06
ANGPT1	-1.73919	1.3e-06
RUNX3	-1.86636	1.3e-06
CCL2	-2.40791	1.3e-06
GEM	-1.74841	1.4e-06
RBM24	-1.57703	1.5e-06
PAG1	-1.58813	1.5e-06
PTPRCAP	-2.15992	1.5e-06
DCN	-2.53741	1.5e-06
UCHL1	-3.48257	1.5e-06
MAB21L1	-1.50598	1.6e-06
PRRT2	-1.567	1.6e-06
COLEC12	-1.621	1.6e-06
TNFSF12	-1.68132	1.6e-06
GLT8D2	-1.68327	1.6e-06
CD4	-1.69297	1.6e-06
RIPOR2	-1.75674	1.7e-06
KIAA1549L	-1.58477	1.8e-06
NNT	-1.54098	1.9e-06
BST1	-1.7738	1.9e-06
MDFIC	-1.73733	2e-06
RGL1	-1.55945	2.1e-06
DOK2	-1.63615	2.1e-06
GFRA1	-1.71802	2.1e-06
MARCH3	-1.50966	2.4e-06
DSEL	-1.53975	2.5e-06
TTC7B	-1.67856	2.5e-06
DTX1	-1.88075	2.5e-06
COL11A1	-1.9766	2.5e-06
ZNF83	-1.6372	2.6e-06
MCTP1	-1.58397	2.7e-06
RPS4Y1	-3.40775	2.7e-06
AC113935.1	-1.50673	2.8e-06
DENND2A	-1.53776	2.8e-06
CMAHP	-1.74925	2.8e-06
RCN3	-2.12029	2.8e-06
FAM180A	-1.56917	2.9e-06
PAPPA	-1.56939	2.9e-06
VCAN	-2.49031	2.9e-06
PNOC	-1.50274	3e-06
NMT2	-1.52882	3e-06
P2RX1	-1.57518	3e-06
SYNC	-1.71061	3.1e-06
PDCD1LG2	-1.54936	3.2e-06
SLC8A1	-1.56911	3.2e-06
MGARP	-1.54538	3.4e-06
FAM129C	-1.77449	3.4e-06
DPYSL3	-2.24372	3.4e-06
LTA	-1.63144	3.5e-06
DYNC2H1	-1.5619	3.7e-06
MIR99AHG	-1.5309	4e-06
ESM1	-1.72303	4.5e-06
LOXL1	-2.21515	4.5e-06
AC098864.1	-1.55643	4.6e-06
CD200	-1.64365	4.6e-06
COL5A2	-2.55875	4.8e-06
ATP6V0E2	-1.55251	4.9e-06
HPCAL1	-1.55525	4.9e-06
PARVB	-1.90186	4.9e-06
ARNT2	-1.6301	5e-06
APOBEC3C	-1.69297	5.1e-06
SPIB	-1.73772	5.2e-06
SNHG5	-1.6023	5.4e-06
LST1	-1.75559	5.6e-06
STEAP1B	-1.6565	5.7e-06
TOX	-1.65979	5.7e-06
EIF1AY	-2.20335	5.9e-06
BGN	-2.21595	6.2e-06
SLC12A5	-1.61167	6.3e-06
CD27	-1.55199	6.6e-06
XYLT1	-1.6398	6.8e-06
LINC01480	-1.51405	7.1e-06
ELOVL4	-1.52851	7.2e-06
TBXAS1	-1.57282	7.2e-06
HLA.DRA	-2.92682	7.2e-06
ST3GAL6	-1.63133	7.5e-06
TRIM58	-1.57139	7.6e-06
TENM3	-1.80288	7.6e-06
MAPT	-1.5058	7.8e-06
SIT1	-1.70001	7.8e-06
TMEM200A	-1.77495	8e-06
ZAP70	-1.69221	8.2e-06
LAYN	-1.99702	8.3e-06
TBX2	-1.74849	8.8e-06
SUGCT	-1.55597	9e-06
SLIT3	-1.68675	9.1e-06
CCR7	-1.68017	9.2e-06
CTHRC1	-2.08027	9.2e-06
KDM5D	-1.73816	9.6e-06
