# Supplementary material for: A virus-free cellular model recapitulates several features of severe COVID-19
Source: Sci Rep. 2021 Sep 1;11:17473. doi: 10.1038/s41598-021-96875-7 (PMC8410838; doi:10.1038/s41598-021-96875-7)
Supplement: Supplementary file 3 — Supplementary Table S2. [file 41598_2021_96875_MOESM3_ESM.xls]

## Sheet: Sheet1
Table S2. TermFinder analysis of the top 50 regulated transcripts in High_ACE2 samples from the CCLE dataset.
GOID	TERM	CORRECTED_PVALUE	UNCORRECTED_PVALUE	NUM_LIST_ANNOTATIONS	LIST_SIZE	TOTAL_NUM_ANNOTATIONS	POPULATION_SIZE	FDR_RATE	EXPECTED_FALSE_POSITIVES	ANNOTATED_GENES
GO:0030054	cell junction	8.15582e-07	7.91827e-09	15	50	958	19751	0	0	GRHL2, ITGB6, CLDN7, NECTIN4, CRB3, PLEKHG6, TRIM29, CDH3, GRB7, EPCAM, KDF1, GJB3, IRF6, CDH1, MARVELD3
GO:0043296	apical junction complex	0.00311422	3.02351e-05	5	50	143	19751	0.01	0.02	CLDN7, EPCAM, CRB3, CDH1, MARVELD3
GO:0070062	extracellular exosome	0.00368119	3.57397e-05	16	50	2097	19751	0.0067	0.02	SCNN1A, MAL2, ACE2, CRB3, EPN3, IRF6, CDH1, TMC4, NECTIN4, RAB25, C1orf116, S100A14, FXYD3, EPCAM, LAD1, PRSS8
GO:1903561	extracellular vesicle	0.00416212	4.04089e-05	16	50	2118	19751	0.005	0.02	SCNN1A, MAL2, ACE2, CRB3, EPN3, IRF6, CDH1, TMC4, NECTIN4, RAB25, C1orf116, S100A14, FXYD3, EPCAM, LAD1, PRSS8
GO:0043230	extracellular organelle	0.00421072	4.08808e-05	16	50	2120	19751	0.004	0.02	SCNN1A, MAL2, ACE2, CRB3, EPN3, IRF6, CDH1, TMC4, NECTIN4, RAB25, C1orf116, S100A14, FXYD3, EPCAM, LAD1, PRSS8
GO:0005911	cell-cell junction	0.00633797	6.15337e-05	7	50	399	19751	0.0033	0.02	GRHL2, CLDN7, EPCAM, GJB3, CRB3, CDH1, MARVELD3
