# Supplementary material for: A virus-free cellular model recapitulates several features of severe COVID-19
Source: Sci Rep. 2021 Sep 1;11:17473. doi: 10.1038/s41598-021-96875-7 (PMC8410838; doi:10.1038/s41598-021-96875-7)
Supplement: Supplementary file 4 — Supplementary Table S3. [file 41598_2021_96875_MOESM4_ESM.xls]

## Sheet: Induced in HIGH_ACE2 samples
Table S3. GSEA analysis: gene sets significantly enriched in 'High ACE2' samples from cell lines of the CCLE project (P <= 0.001, FDR <= 0.1).
GSEA was performed by interrogating the following databases of the Molecular Signature Database v7.1: C2 (Reactome and Kegg databases) , C5 (Gene Ontology Biological Processes) and DsigDB (Drug Signature Database) v. 1.0
*Gender source of the query dataset
Gene Set	SIZE	NES	NOM p-val	FDR q-val	Gender*
GO_RETINOL_METABOLIC_PROCESS	47	-2.12067	0	0	Males plus females plus unknown
GO_CORNIFICATION	112	-2.10213	0	0	Males plus females plus unknown
REACTOME_KERATINIZATION	128	-2.06835	0	0	Males plus females plus unknown
REACTOME_FORMATION_OF_THE_CORNIFIED_ENVELOPE	128	-2.06835	0	0	Males plus females plus unknown
GO_KERATINIZATION	137	-2.06189	0	0	Males plus females plus unknown
GO_RETINOIC_ACID_METABOLIC_PROCESS	33	-2.03297	0	0	Males plus females plus unknown
KEGG_STEROID_HORMONE_BIOSYNTHESIS	55	-2.01382	0	0	Males plus females plus unknown
GO_KERATINOCYTE_DIFFERENTIATION	215	-1.9907	0	0.000135315	Males plus females plus unknown
KEGG_RETINOL_METABOLISM	64	-1.99011	0	0.00012028	Males plus females plus unknown
GO_EPIDERMAL_CELL_DIFFERENTIATION	274	-1.93419	0	0.000539439	Males plus females plus unknown
TRETINOIN_MCF7_UP	92	-1.93171	0	0.00870294	Males plus females plus unknown
1-NAPHTHOL_CTD_00001379	26	-1.91959	0	0.00592134	Males plus females plus unknown
GO_CELLULAR_HORMONE_METABOLIC_PROCESS	134	-1.90789	0	0.000876432	Males plus females plus unknown
GO_ARACHIDONIC_ACID_METABOLIC_PROCESS	58	-1.90511	0	0.000902705	Males plus females plus unknown
N-HYDROXY PHIP_CTD_00002510	17	-1.90489	0	0.00532991	Males plus females plus unknown
REACTOME_TIGHT_JUNCTION_INTERACTIONS	30	-1.89753	0	0.000943423	Males plus females plus unknown
DICLOFENAC	15	-1.8962	0	0.00493242	Males plus females plus unknown
GLYBURIDE_CTD_00006024	22	-1.87949	0	0.00532302	Males plus females plus unknown
GO_ANDROGEN_METABOLIC_PROCESS	29	-1.87752	0	0.00168397	Males plus females plus unknown
OFLOXACIN_CTD_00007052	23	-1.87124	0	0.0059304	Males plus females plus unknown
REACTOME_DEFECTIVE_C1GALT1C1_CAUSES_TN_POLYAGGLUTINATION_SYNDROME_TNPS_	17	-1.86584	0	0.00214293	Males plus females plus unknown
GO_EPIDERMIS_DEVELOPMENT	383	-1.85342	0	0.00248139	Males plus females plus unknown
GO_FLAVONOID_METABOLIC_PROCESS	16	-1.8514	0	0.00239253	Males plus females plus unknown
REACTOME_ARACHIDONIC_ACID_METABOLISM	59	-1.84882	0	0.0024441	Males plus females plus unknown
REACTOME_DEFECTIVE_GALNT3_CAUSES_FAMILIAL_HYPERPHOSPHATEMIC_TUMORAL_CALCINOSIS_HFTC_	16	-1.84611	0	0.00266187	Males plus females plus unknown
SOLVENT YELLOW-?14_CTD_00001132	17	-1.84291	0	0.0106719	Males plus females plus unknown
GO_PRIMARY_ALCOHOL_METABOLIC_PROCESS	94	-1.83674	0	0.00286029	Males plus females plus unknown
KEGG_LINOLEIC_ACID_METABOLISM	28	-1.82981	0	0.00313157	Males plus females plus unknown
GO_ICOSANOID_METABOLIC_PROCESS	122	-1.82829	0	0.00312544	Males plus females plus unknown
OLTIPRAZ_CTD_00001231	22	-1.81962	0	0.0160462	Males plus females plus unknown
GO_POSITIVE_REGULATION_OF_EPIDERMAL_CELL_DIFFERENTIATION	25	-1.816	0	0.00393198	Males plus females plus unknown
GO_TERPENOID_METABOLIC_PROCESS	124	-1.80657	0	0.00475122	Males plus females plus unknown
GO_SKIN_DEVELOPMENT	334	-1.80262	0	0.00510589	Males plus females plus unknown
ISOTRETINOIN_MCF7_UP	26	-1.80151	0	0.021285	Males plus females plus unknown
REACTOME_FATTY_ACIDS	15	-1.79931	0	0.00538065	Males plus females plus unknown
TTNPB_MCF7_UP	18	-1.79842	0	0.0205913	Males plus females plus unknown
INDOMETHACIN	23	-1.79789	0	0.0188346	Males plus females plus unknown
KEGG_PENTOSE_AND_GLUCURONATE_INTERCONVERSIONS	28	-1.79583	0	0.00569726	Males plus females plus unknown
GO_REGULATION_OF_EPIDERMAL_CELL_DIFFERENTIATION	62	-1.79414	0	0.00575393	Males plus females plus unknown
GO_POSITIVE_REGULATION_OF_EPIDERMIS_DEVELOPMENT	40	-1.79131	0	0.0058278	Males plus females plus unknown
HALLMARK_ESTROGEN_RESPONSE_LATE	198	-1.79129	0	0.00170207	Males plus females plus unknown
GO_PRIMARY_ALCOHOL_CATABOLIC_PROCESS	16	-1.78424	0	0.00673796	Males plus females plus unknown
GO_REGULATION_OF_VENTRICULAR_CARDIAC_MUSCLE_CELL_ACTION_POTENTIAL	17	-1.77531	0	0.00752804	Males plus females plus unknown
GO_REGULATION_OF_WATER_LOSS_VIA_SKIN	28	-1.7698	0	0.00807616	Males plus females plus unknown
RETINAL_CTD_00006694	28	-1.76734	0	0.0267871	Males plus females plus unknown
GO_INTESTINAL_ABSORPTION	40	-1.75785	0	0.0101052	Males plus females plus unknown
GO_ISOPRENOID_METABOLIC_PROCESS	143	-1.7517	0	0.0112844	Males plus females plus unknown
GO_XENOBIOTIC_TRANSPORT	34	-1.72691	0	0.0182285	Males plus females plus unknown
MURAGLITAZAR_CTD_00004445	18	-1.71964	0	0.0495209	Males plus females plus unknown
GO_DIGESTION	140	-1.71673	0	0.0195674	Males plus females plus unknown
REACTOME_CELL_CELL_JUNCTION_ORGANIZATION	65	-1.71619	0	0.0193471	Males plus females plus unknown
REACTOME_DIGESTION	23	-1.71572	0	0.0191651	Males plus females plus unknown
GO_REGULATION_OF_EPIDERMIS_DEVELOPMENT	87	-1.70763	0	0.0209317	Males plus females plus unknown
GO_REGULATION_OF_KERATINOCYTE_DIFFERENTIATION	42	-1.69983	0	0.0232499	Males plus females plus unknown
REACTOME_PHASE_I_FUNCTIONALIZATION_OF_COMPOUNDS	102	-1.68142	0	0.0289549	Males plus females plus unknown
REACTOME_ACYL_CHAIN_REMODELLING_OF_PC	26	-1.66803	0	0.0327944	Males plus females plus unknown
GO_FATTY_ACID_DERIVATIVE_METABOLIC_PROCESS	175	-1.65804	0	0.0374126	Males plus females plus unknown
REACTOME_O_LINKED_GLYCOSYLATION_OF_MUCINS	62	-1.65742	0	0.0366938	Males plus females plus unknown
GO_PROSTANOID_METABOLIC_PROCESS	49	-1.65698	0	0.0364529	Males plus females plus unknown
GO_DIGESTIVE_SYSTEM_PROCESS	101	-1.65592	0	0.0364911	Males plus females plus unknown
GO_KERATINOCYTE_PROLIFERATION	50	-1.65563	0	0.0356247	Males plus females plus unknown
GO_HORMONE_METABOLIC_PROCESS	220	-1.62996	0	0.0500352	Males plus females plus unknown
REACTOME_TRANSPORT_OF_BILE_SALTS_AND_ORGANIC_ACIDS_METAL_IONS_AND_AMINE_COMPOUNDS	86	-1.58637	0	0.0754188	Males plus females plus unknown
REACTOME_RA_BIOSYNTHESIS_PATHWAY	22	-1.88122	0	0.00199342	Males
REACTOME_BILE_ACID_AND_BILE_SALT_METABOLISM	43	-1.8771	0	0.00201365	Males
GO_BILE_ACID_AND_BILE_SALT_TRANSPORT	29	-1.8292	0	0.00439094	Males
REACTOME_SYNTHESIS_OF_BILE_ACIDS_AND_BILE_SALTS_VIA_27_HYDROXYCHOLESTEROL	15	-1.79285	0	0.00733779	Males
GO_CALCIUM_INDEPENDENT_CELL_CELL_ADHESION_VIA_PLASMA_MEMBRANE_CELL_ADHESION_MOLECULES	23	-1.77877	0	0.0084636	Males
KEGG_DRUG_METABOLISM_CYTOCHROME_P450	71	-1.77674	0	0.00854878	Males
GO_NEGATIVE_REGULATION_OF_KERATINOCYTE_PROLIFERATION	18	-1.76829	0	0.00958885	Males
REACTOME_SYNTHESIS_OF_BILE_ACIDS_AND_BILE_SALTS_VIA_7ALPHA_HYDROXYCHOLESTEROL	24	-1.77122	0	0.00961943	Males
HALLMARK_ESTROGEN_RESPONSE_EARLY	198	-1.74327	0	0.0121157	Males
REACTOME_ACYL_CHAIN_REMODELLING_OF_PE	24	-1.66595	0	0.0360324	Males
REACTOME_CYTOCHROME_P450_ARRANGED_BY_SUBSTRATE_TYPE	64	-1.64129	0	0.0486373	Males
GO_UNSATURATED_FATTY_ACID_METABOLIC_PROCESS	117	-1.58428	0	0.0833873	Males
GO_LABYRINTHINE_LAYER_DEVELOPMENT	48	-1.56557	0	0.0970662	Males
NAPROXEN_CTD_00006380	32	-1.81401	0	0.0348992	Males
SALICYLIC ACID_CTD_00007355	20	-1.76629	0	0.0401521	Males
REACTOME_CELLULAR_HEXOSE_TRANSPORT	21	-1.79543	0	0.00833643	Females
GO_LABYRINTHINE_LAYER_MORPHOGENESIS	20	-1.72446	0	0.0177683	Females
REACTOME_AFLATOXIN_ACTIVATION_AND_DETOXIFICATION	19	-1.67557	0	0.0325785	Females
REACTOME_BIOSYNTHESIS_OF_SPECIALIZED_PRORESOLVING_MEDIATORS_SPMS_	19	-1.67606	0	0.033875	Females
GO_EMBRYONIC_PLACENTA_MORPHOGENESIS	24	-1.66988	0	0.0345358	Females
2-PROPENOICACID, 3-PHENYL-_CTD_00001365	16	-1.75629	0	0.0368554	Females
KEGG_METABOLISM_OF_XENOBIOTICS_BY_CYTOCHROME_P450	69	-1.84861	0	0.00393842	Males plus females
GO_NEGATIVE_REGULATION_OF_EPIDERMIS_DEVELOPMENT	19	-1.78753	0	0.00759922	Males plus females
GO_INTESTINAL_LIPID_ABSORPTION	19	-1.7068	0	0.0207573	Males plus females
GO_ESTROGEN_METABOLIC_PROCESS	32	-1.67745	0	0.030536	Males plus females
GO_WATER_HOMEOSTASIS	79	-1.62235	0	0.0583266	Males plus females

## Sheet: Repressed in High_ACE2 samples
Gene Set	SIZE	NES	NOM p-val	FDR q-val	Gender*
GO_NEGATIVE_REGULATION_OF_CELLULAR_SENESCENCE	23	1.90067	0	0.0149496	Males plus females plus unknown
GO_NUCLEAR_BODY_ORGANIZATION	17	1.88148	0	0.0143495	Males plus females plus unknown
GO_NEGATIVE_REGULATION_OF_CELL_AGING	28	1.85629	0	0.0209805	Males plus females plus unknown
REACTOME_PROTEIN_FOLDING	102	1.76339	0	0.0982119	Males plus females plus unknown
GO_SYNAPTIC_VESICLE_PRIMING	20	1.76286	0	0.0890815	Males plus females plus unknown
REACTOME_TELOMERE_EXTENSION_BY_TELOMERASE	23	1.76202	0	0.082658	Males plus females plus unknown
GO_REGULATION_OF_CELL_AGING	59	1.75994	0	0.0785759	Males plus females plus unknown
REACTOME_G_PROTEIN_BETA_GAMMA_SIGNALLING	32	1.75843	0	0.0755246	Males plus females plus unknown
GO_NUCLEOTIDE_EXCISION_REPAIR	109	1.75791	0	0.0705798	Males plus females plus unknown
REACTOME_G_BETA_GAMMA_SIGNALLING_THROUGH_PI3KGAMMA	25	1.75621	0	0.0692288	Males plus females plus unknown
GO_DNA_CATABOLIC_PROCESS	42	1.74892	0	0.0768056	Males plus females plus unknown
GO_SOMATIC_RECOMBINATION_OF_IMMUNOGLOBULIN_GENE_SEGMENTS	56	1.74253	0	0.0791107	Males plus females plus unknown
REACTOME_DNA_DOUBLE_STRAND_BREAK_RESPONSE	43	1.74238	0	0.0749469	Males plus females plus unknown
GO_SOMATIC_DIVERSIFICATION_OF_IMMUNE_RECEPTORS	77	1.74176	0	0.0719471	Males plus females plus unknown
GO_DNA_CATABOLIC_PROCESS_ENDONUCLEOLYTIC	33	1.74076	0	0.0669376	Males plus females plus unknown
REACTOME_HIV_TRANSCRIPTION_INITIATION	47	1.73989	0	0.0628263	Males plus females plus unknown
GO_POSITIVE_REGULATION_OF_DNA_RECOMBINATION	45	1.73676	0	0.0638644	Males plus females plus unknown
REACTOME_G_BETA_GAMMA_SIGNALLING_THROUGH_CDC42	20	1.73587	0	0.0629345	Males plus females plus unknown
REACTOME_CARBOXYTERMINAL_POST_TRANSLATIONAL_MODIFICATIONS_OF_TUBULIN	42	1.73506	0	0.0618137	Males plus females plus unknown
GO_PROTEIN_LOCALIZATION_TO_CHROMOSOME_TELOMERIC_REGION	29	1.73347	0	0.0618813	Males plus females plus unknown
REACTOME_MTORC1_MEDIATED_SIGNALLING	23	1.7294	0	0.0644728	Males plus females plus unknown
GO_NUCLEOTIDE_EXCISION_REPAIR_PREINCISION_COMPLEX_STABILIZATION	21	1.7269	0	0.0654051	Males plus females plus unknown
GO_REGULATION_OF_DNA_RECOMBINATION	96	1.72446	0	0.0646853	Males plus females plus unknown
REACTOME_TRANSCRIPTION_OF_THE_HIV_GENOME	70	1.72223	0	0.0656211	Males plus females plus unknown
REACTOME_COOPERATION_OF_PDCL_PHLP1_AND_TRIC_CCT_IN_G_PROTEIN_BETA_FOLDING	42	1.7214	0	0.0648602	Males plus females plus unknown
GO_PROTEIN_LOCALIZATION_TO_CHROMOSOME	81	1.71719	0	0.0668829	Males plus females plus unknown
GO_SOMATIC_DIVERSIFICATION_OF_IMMUNOGLOBULINS	66	1.71693	0	0.0655746	Males plus females plus unknown
GO_SYNAPTIC_VESICLE_CYTOSKELETAL_TRANSPORT	19	1.71656	0	0.064247	Males plus females plus unknown
GO_REGULATION_OF_ISOTYPE_SWITCHING	37	1.71453	0	0.0651446	Males plus females plus unknown
REACTOME_TRANSCRIPTION_COUPLED_NUCLEOTIDE_EXCISION_REPAIR_TC_NER_	78	1.71177	0	0.064381	Males plus females plus unknown
REACTOME_PROSTACYCLIN_SIGNALLING_THROUGH_PROSTACYCLIN_RECEPTOR	19	1.71159	0	0.0630998	Males plus females plus unknown
GO_NUCLEOTIDE_EXCISION_REPAIR_DNA_INCISION	39	1.7101	0	0.0623564	Males plus females plus unknown
GO_CELL_AGING	114	1.7081	0	0.0638408	Males plus females plus unknown
GO_REGULATION_OF_TRANSCRIPTION_INVOLVED_IN_G1_S_TRANSITION_OF_MITOTIC_CELL_CYCLE	35	1.70732	0	0.063507	Males plus females plus unknown
GO_TRANSCRIPTION_COUPLED_NUCLEOTIDE_EXCISION_REPAIR	73	1.70462	0	0.0606721	Males plus females plus unknown
GO_MITOCHONDRIAL_GENOME_MAINTENANCE	23	1.70454	0	0.0595905	Males plus females plus unknown
REACTOME_MRNA_DECAY_BY_3_TO_5_EXORIBONUCLEASE	16	1.70397	0	0.0590869	Males plus females plus unknown
GO_MICROTUBULE_DEPOLYMERIZATION	45	1.69639	0	0.0644943	Males plus females plus unknown
REACTOME_TELOMERE_MAINTENANCE	65	1.69428	0	0.062687	Males plus females plus unknown
REACTOME_DUAL_INCISION_IN_TC_NER	65	1.69355	0	0.0624171	Males plus females plus unknown
GO_TRANSCRIPTION_INITIATION_FROM_RNA_POLYMERASE_I_PROMOTER	38	1.69308	0	0.062058	Males plus females plus unknown
REACTOME_FORMATION_OF_INCISION_COMPLEX_IN_GG_NER	43	1.69028	0	0.0612532	Males plus females plus unknown
GO_NUCLEAR_TRANSCRIBED_MRNA_CATABOLIC_PROCESS_EXONUCLEOLYTIC	35	1.68765	0	0.0636151	Males plus females plus unknown
GO_ATTACHMENT_OF_MITOTIC_SPINDLE_MICROTUBULES_TO_KINETOCHORE	15	1.68731	0	0.0630657	Males plus females plus unknown
REACTOME_CHROMOSOME_MAINTENANCE	92	1.68599	0	0.0628976	Males plus females plus unknown
GO_TRANSCRIPTION_ELONGATION_FROM_RNA_POLYMERASE_II_PROMOTER	87	1.6813	0	0.0641146	Males plus females plus unknown
GO_IMMUNOGLOBULIN_PRODUCTION_INVOLVED_IN_IMMUNOGLOBULIN_MEDIATED_IMMUNE_RESPONSE	59	1.68075	0	0.0638675	Males plus females plus unknown
GO_REGULATION_OF_DOUBLE_STRAND_BREAK_REPAIR_VIA_HOMOLOGOUS_RECOMBINATION	46	1.67916	0	0.0649738	Males plus females plus unknown
REACTOME_FORMATION_OF_TC_NER_PRE_INCISION_COMPLEX	53	1.67834	0	0.0635316	Males plus females plus unknown
GO_NEGATIVE_REGULATION_OF_DNA_METABOLIC_PROCESS	114	1.67689	0	0.0645952	Males plus females plus unknown
REACTOME_RNA_POLYMERASE_III_CHAIN_ELONGATION	18	1.67557	0	0.0653483	Males plus females plus unknown
GO_MYELOID_LEUKOCYTE_CYTOKINE_PRODUCTION	29	1.67249	0	0.0651208	Males plus females plus unknown
REACTOME_DUAL_INCISION_IN_GG_NER	41	1.67112	0	0.0648467	Males plus females plus unknown
REACTOME_G_PROTEIN_ACTIVATION	28	1.67074	0	0.0645905	Males plus females plus unknown
GO_TERMINATION_OF_RNA_POLYMERASE_I_TRANSCRIPTION	31	1.67058	0	0.0640468	Males plus females plus unknown
REACTOME_FORMATION_OF_RNA_POL_II_ELONGATION_COMPLEX_	58	1.66952	0	0.0632748	Males plus females plus unknown
GO_NEGATIVE_REGULATION_OF_DNA_RECOMBINATION	33	1.66751	0	0.0642591	Males plus females plus unknown
REACTOME_G_ALPHA_Z_SIGNALLING_EVENTS	48	1.66025	0	0.0665896	Males plus females plus unknown
GO_POSITIVE_REGULATION_OF_CILIUM_ASSEMBLY	22	1.65872	0	0.0648255	Males plus females plus unknown
GO_APOPTOTIC_DNA_FRAGMENTATION	25	1.6474	0	0.0649723	Males plus females plus unknown
GO_TORC1_SIGNALING	45	1.64578	0	0.0635297	Males plus females plus unknown
GO_REGULATION_OF_NEUTROPHIL_MIGRATION	42	1.6415	0	0.0626103	Males plus females plus unknown
GO_RESPONSE_TO_AMPHETAMINE	33	1.64079	0	0.0622314	Males plus females plus unknown
REACTOME_PLATELET_HOMEOSTASIS	85	1.62899	0	0.0638497	Males plus females plus unknown
GO_CELLULAR_SENESCENCE	76	1.61478	0	0.0664298	Males plus females plus unknown
GO_CELL_RECOGNITION	172	1.54028	0	0.0891146	Males plus females plus unknown
GO_NEGATIVE_REGULATION_OF_UBIQUITIN_DEPENDENT_PROTEIN_CATABOLIC_PROCESS	48	1.63511	0	0.0500965	Males
GO_NEGATIVE_REGULATION_OF_TELOMERE_MAINTENANCE	36	1.63889	0	0.0504984	Males
REACTOME_SUMOYLATION_OF_TRANSCRIPTION_COFACTORS	43	1.64053	0	0.0508535	Males
GO_POSITIVE_REGULATION_OF_ISOTYPE_SWITCHING	28	1.64711	0	0.0510825	Males
GO_DNA_DEPENDENT_DNA_REPLICATION_MAINTENANCE_OF_FIDELITY	44	1.62503	0	0.051182	Males
GO_POSITIVE_REGULATION_OF_RESPONSE_TO_DNA_DAMAGE_STIMULUS	103	1.65405	0	0.0513605	Males
GO_PROTEIN_LOCALIZATION_TO_CHROMATIN	24	1.62647	0	0.0513759	Males
GO_REGULATION_OF_HISTONE_H3_K9_METHYLATION	22	1.62758	0	0.0514017	Males
GO_REGULATION_OF_CHROMOSOME_ORGANIZATION	340	1.65562	0	0.0515791	Males
GO_REGULATION_OF_HISTONE_METHYLATION	64	1.62855	0	0.0517113	Males
GO_KINETOCHORE_ASSEMBLY	17	1.64175	0	0.0517716	Males
GO_REGULATION_OF_RESPONSE_TO_DNA_DAMAGE_STIMULUS	222	1.65049	0	0.0518392	Males
GO_HISTONE_PHOSPHORYLATION	39	1.69961	0	0.0522365	Males
GO_POSITIVE_REGULATION_OF_DNA_REPAIR	70	1.66152	0	0.0525387	Males
GO_NCRNA_3_END_PROCESSING	51	1.70155	0	0.052623	Males
GO_NEGATIVE_REGULATION_OF_PROTEASOMAL_UBIQUITIN_DEPENDENT_PROTEIN_CATABOLIC_PROCESS	35	1.61932	0	0.0534732	Males
REACTOME_RUNX1_INTERACTS_WITH_CO_FACTORS_WHOSE_PRECISE_EFFECT_ON_RUNX1_TARGETS_IS_NOT_KNOWN	37	1.65868	0	0.0535824	Males
GO_CENTROMERE_COMPLEX_ASSEMBLY	40	1.70199	0	0.0536211	Males
GO_MEIOTIC_CHROMOSOME_SEGREGATION	90	1.61355	0	0.0538669	Males
GO_NEGATIVE_REGULATION_OF_DOUBLE_STRAND_BREAK_REPAIR_VIA_HOMOLOGOUS_RECOMBINATION	18	1.65723	0	0.0539068	Males
GO_ANDROGEN_RECEPTOR_SIGNALING_PATHWAY	42	1.66929	0	0.0541143	Males
GO_MITOTIC_G2_DNA_DAMAGE_CHECKPOINT	24	1.66793	0	0.0542414	Males
GO_CHROMATIN_DISASSEMBLY	18	1.59399	0	0.0547418	Males
								0.098	8995	tags=52%, list=15%, signal=61%
