# Supplementary material for: A virus-free cellular model recapitulates several features of severe COVID-19
Source: Sci Rep. 2021 Sep 1;11:17473. doi: 10.1038/s41598-021-96875-7 (PMC8410838; doi:10.1038/s41598-021-96875-7)
Supplement: Supplementary file 5 — Supplementary Table S4. [file 41598_2021_96875_MOESM5_ESM.xls]

## Sheet: Induced in male cell lines
Signature	Genes	Delta FC	P-value
GO_SKIN_DEVELOPMENT	215	-0.335587	5.3e-23
GO_EPIDERMIS_DEVELOPMENT	240	-0.300367	1.91e-20
GO_EPIDERMAL_CELL_DIFFERENTIATION	175	-0.303416	3.17e-16
GO_KERATINOCYTE_DIFFERENTIATION	140	-0.341318	6.33e-16
GO_KERATINIZATION	89	-0.366377	6.31e-10
HALLMARK_ESTROGEN_RESPONSE_LATE	119	-0.272866	1.53e-09
GO_CORNIFICATION	79	-0.39051	2.1e-09
REACTOME_KERATINIZATION	81	-0.372799	4.67e-09
REACTOME_FORMATION_OF_THE_CORNIFIED_ENVELOPE	81	-0.372799	4.67e-09
HALLMARK_ESTROGEN_RESPONSE_EARLY	123	-0.219411	3.65e-08
GO_HORMONE_METABOLIC_PROCESS	104	-0.202459	5.47e-07
GO_TERPENOID_METABOLIC_PROCESS	62	-0.261577	2.17e-06
GO_ISOPRENOID_METABOLIC_PROCESS	70	-0.239709	2.29e-06
GO_KERATINOCYTE_PROLIFERATION	31	-0.392644	2.75e-06
GO_REGULATION_OF_EPIDERMIS_DEVELOPMENT	57	-0.282524	7.54e-06
TRETINOIN_MCF7_UP	57	-0.301462	8.79e-06
KEGG_METABOLISM_OF_XENOBIOTICS_BY_CYTOCHROME_P450	42	-0.25907	1.07e-05
REACTOME_TRANSPORT_OF_BILE_SALTS_AND_ORGANIC_ACIDS_METAL_IONS_AND_AMINE_COMPOUNDS	43	-0.186016	3.52e-05
GO_CELLULAR_HORMONE_METABOLIC_PROCESS	66	-0.220792	3.81e-05
GO_REGULATION_OF_EPIDERMAL_CELL_DIFFERENTIATION	43	-0.269021	4.03e-05
GO_REGULATION_OF_KERATINOCYTE_DIFFERENTIATION	29	-0.276999	4.19e-05
KEGG_DRUG_METABOLISM_CYTOCHROME_P450	38	-0.223152	4.42e-05
REACTOME_PHASE_I_FUNCTIONALIZATION_OF_COMPOUNDS	50	-0.205881	6.99e-05
GO_XENOBIOTIC_TRANSPORT	19	-0.342438	8.54e-05
GO_DIGESTION	63	-0.161957	0.000113
REACTOME_CELL_CELL_JUNCTION_ORGANIZATION	40	-0.23096	0.000206
KEGG_RETINOL_METABOLISM	32	-0.159947	0.000222
GO_FATTY_ACID_DERIVATIVE_METABOLIC_PROCESS	91	-0.133626	0.000492
GO_DIGESTIVE_SYSTEM_PROCESS	46	-0.177566	0.000521
KEGG_STEROID_HORMONE_BIOSYNTHESIS	28	-0.218852	0.000716
ISOTRETINOIN_MCF7_UP	18	-0.453995	0.000803
GO_PRIMARY_ALCOHOL_METABOLIC_PROCESS	50	-0.203112	0.000827
NAPROXEN_CTD_00006380	17	-0.419042	0.000949
GO_BILE_ACID_AND_BILE_SALT_TRANSPORT	17	-0.335719	0.00115
GO_ICOSANOID_METABOLIC_PROCESS	68	-0.153012	0.00123
GO_WATER_HOMEOSTASIS	40	-0.202805	0.00138
GO_PROSTANOID_METABOLIC_PROCESS	27	-0.302508	0.0019
GO_UNSATURATED_FATTY_ACID_METABOLIC_PROCESS	68	-0.141136	0.0023
REACTOME_BILE_ACID_AND_BILE_SALT_METABOLISM	18	-0.332702	0.00237
GO_RETINOL_METABOLIC_PROCESS	26	-0.255531	0.00245
SALICYLIC ACID_CTD_00007355	9	-0.421284	0.00256
GO_ARACHIDONIC_ACID_METABOLIC_PROCESS	34	-0.178295	0.00284
RETINAL_CTD_00006694	17	-0.423537	0.00331
GO_RETINOIC_ACID_METABOLIC_PROCESS	21	-0.250437	0.00343
GO_POSITIVE_REGULATION_OF_EPIDERMIS_DEVELOPMENT	27	-0.28535	0.00382
GO_REGULATION_OF_WATER_LOSS_VIA_SKIN	20	-0.284249	0.00411
GO_REGULATION_OF_VENTRICULAR_CARDIAC_MUSCLE_CELL_ACTION_POTENTIAL	10	-0.448515	0.00467
MURAGLITAZAR_CTD_00004445	8	-0.281769	0.0064
REACTOME_DIGESTION	9	-0.12386	0.01
GO_NEGATIVE_REGULATION_OF_KERATINOCYTE_PROLIFERATION	11	-0.284494	0.0108
OLTIPRAZ_CTD_00001231	15	-0.297804	0.0119
REACTOME_SYNTHESIS_OF_BILE_ACIDS_AND_BILE_SALTS_VIA_7ALPHA_HYDROXYCHOLESTEROL	10	-0.358993	0.0124
GO_LABYRINTHINE_LAYER_DEVELOPMENT	25	-0.213096	0.0168
GO_POSITIVE_REGULATION_OF_EPIDERMAL_CELL_DIFFERENTIATION	19	-0.24542	0.0189
TTNPB_MCF7_UP	15	-0.336852	0.0201
GO_NEGATIVE_REGULATION_OF_EPIDERMIS_DEVELOPMENT	12	-0.365969	0.0206
REACTOME_CYTOCHROME_P450_ARRANGED_BY_SUBSTRATE_TYPE	32	-0.113642	0.0221
REACTOME_O_LINKED_GLYCOSYLATION_OF_MUCINS	37	-0.134568	0.0228
GO_INTESTINAL_ABSORPTION	23	-0.148608	0.0295
INDOMETHACIN	14	-0.348933	0.0304
REACTOME_SYNTHESIS_OF_BILE_ACIDS_AND_BILE_SALTS_VIA_27_HYDROXYCHOLESTEROL	7	-0.431611	0.032
REACTOME_ARACHIDONIC_ACID_METABOLISM	36	-0.167802	0.0428
OFLOXACIN_CTD_00007052	13	-0.18712	0.046

## Sheet: Repressed in female cell lines
Signature	Genes	Delta FC	P-value
REACTOME_CHROMOSOME_MAINTENANCE	62	0.220814	1.2e-17
GO_REGULATION_OF_CHROMOSOME_ORGANIZATION	190	0.143606	1.77e-16
GO_PROTEIN_LOCALIZATION_TO_CHROMOSOME	54	0.162214	1.39e-12
REACTOME_TELOMERE_MAINTENANCE	43	0.225983	1.87e-12
GO_CENTROMERE_COMPLEX_ASSEMBLY	28	0.181363	1.02e-07
GO_TRANSCRIPTION_ELONGATION_FROM_RNA_POLYMERASE_II_PROMOTER	44	0.128223	1.31e-07
GO_MEIOTIC_CHROMOSOME_SEGREGATION	42	0.167313	2e-07
GO_REGULATION_OF_DNA_RECOMBINATION	56	0.181274	2.42e-07
GO_NUCLEOTIDE_EXCISION_REPAIR	59	0.14395	2.71e-07
GO_REGULATION_OF_HISTONE_METHYLATION	40	0.186605	3.99e-07
GO_PROTEIN_LOCALIZATION_TO_CHROMATIN	16	0.21888	5.29e-07
REACTOME_SUMOYLATION_OF_TRANSCRIPTION_COFACTORS	25	0.16498	1.42e-06
GO_SOMATIC_DIVERSIFICATION_OF_IMMUNE_RECEPTORS	38	0.20352	1.44e-06
GO_NCRNA_3_END_PROCESSING	21	0.149133	1.72e-06
GO_DNA_DEPENDENT_DNA_REPLICATION_MAINTENANCE_OF_FIDELITY	29	0.212223	2.03e-06
REACTOME_TELOMERE_EXTENSION_BY_TELOMERASE	17	0.202812	3.13e-06
GO_REGULATION_OF_DOUBLE_STRAND_BREAK_REPAIR_VIA_HOMOLOGOUS_RECOMBINATION	29	0.209961	4e-06
REACTOME_TRANSCRIPTION_OF_THE_HIV_GENOME	39	0.125027	4.49e-06
GO_NEGATIVE_REGULATION_OF_DNA_RECOMBINATION	23	0.170238	4.97e-06
REACTOME_FORMATION_OF_RNA_POL_II_ELONGATION_COMPLEX_	31	0.122685	1.54e-05
GO_TORC1_SIGNALING	22	0.141597	2.57e-05
GO_SOMATIC_DIVERSIFICATION_OF_IMMUNOGLOBULINS	33	0.193831	3.32e-05
GO_NUCLEOTIDE_EXCISION_REPAIR_DNA_INCISION	24	0.172239	7.58e-05
GO_MITOTIC_G2_DNA_DAMAGE_CHECKPOINT	14	0.213747	7.9e-05
GO_DNA_CATABOLIC_PROCESS	16	0.173232	8.67e-05
REACTOME_TRANSCRIPTION_COUPLED_NUCLEOTIDE_EXCISION_REPAIR_TC_NER_	40	0.133196	0.000123
REACTOME_DUAL_INCISION_IN_GG_NER	23	0.17419	0.000151
REACTOME_RUNX1_INTERACTS_WITH_CO_FACTORS_WHOSE_PRECISE_EFFECT_ON_RUNX1_TARGETS_IS_NOT_KNOWN	23	0.13941	0.000197
GO_NEGATIVE_REGULATION_OF_DNA_METABOLIC_PROCESS	60	0.119632	0.000372
GO_SOMATIC_RECOMBINATION_OF_IMMUNOGLOBULIN_GENE_SEGMENTS	28	0.188707	0.000378
GO_TRANSCRIPTION_COUPLED_NUCLEOTIDE_EXCISION_REPAIR	38	0.123602	0.000445
GO_POSITIVE_REGULATION_OF_DNA_RECOMBINATION	27	0.210275	0.000543
GO_NUCLEAR_TRANSCRIBED_MRNA_CATABOLIC_PROCESS_EXONUCLEOLYTIC	20	0.117711	0.000546
REACTOME_RNA_POLYMERASE_III_CHAIN_ELONGATION	8	0.186725	0.000606
REACTOME_DUAL_INCISION_IN_TC_NER	32	0.127999	0.000697
GO_PROTEIN_LOCALIZATION_TO_CHROMOSOME_TELOMERIC_REGION	19	0.126259	0.000775
GO_ATTACHMENT_OF_MITOTIC_SPINDLE_MICROTUBULES_TO_KINETOCHORE	12	0.172392	0.000913
GO_IMMUNOGLOBULIN_PRODUCTION_INVOLVED_IN_IMMUNOGLOBULIN_MEDIATED_IMMUNE_RESPONSE	30	0.198158	0.00164
GO_KINETOCHORE_ASSEMBLY	11	0.130506	0.00228
REACTOME_HIV_TRANSCRIPTION_INITIATION	26	0.106479	0.00233
GO_REGULATION_OF_TRANSCRIPTION_INVOLVED_IN_G1_S_TRANSITION_OF_MITOTIC_CELL_CYCLE	22	0.191797	0.00247
GO_DNA_CATABOLIC_PROCESS_ENDONUCLEOLYTIC	12	0.163133	0.00251
GO_NEGATIVE_REGULATION_OF_DOUBLE_STRAND_BREAK_REPAIR_VIA_HOMOLOGOUS_RECOMBINATION	12	0.166956	0.00259
REACTOME_DNA_DOUBLE_STRAND_BREAK_RESPONSE	28	0.126074	0.00287
GO_TRANSCRIPTION_INITIATION_FROM_RNA_POLYMERASE_I_PROMOTER	19	0.129929	0.00296
GO_NUCLEOTIDE_EXCISION_REPAIR_PREINCISION_COMPLEX_STABILIZATION	13	0.156575	0.0033
REACTOME_CARBOXYTERMINAL_POST_TRANSLATIONAL_MODIFICATIONS_OF_TUBULIN	19	0.138131	0.00372
GO_REGULATION_OF_RESPONSE_TO_DNA_DAMAGE_STIMULUS	126	0.078255	0.00466
GO_CHROMATIN_DISASSEMBLY	12	0.188488	0.00832
REACTOME_PROTEIN_FOLDING	52	0.097924	0.00932
GO_NEGATIVE_REGULATION_OF_PROTEASOMAL_UBIQUITIN_DEPENDENT_PROTEIN_CATABOLIC_PROCESS	26	0.111388	0.00993
GO_NEGATIVE_REGULATION_OF_UBIQUITIN_DEPENDENT_PROTEIN_CATABOLIC_PROCESS	34	0.089234	0.0104
REACTOME_FORMATION_OF_INCISION_COMPLEX_IN_GG_NER	22	0.09615	0.0121
GO_REGULATION_OF_ISOTYPE_SWITCHING	20	0.16579	0.0142
GO_RESPONSE_TO_AMPHETAMINE	13	0.153276	0.0167
REACTOME_PLATELET_HOMEOSTASIS	39	0.125892	0.0201
GO_REGULATION_OF_HISTONE_H3_K9_METHYLATION	13	0.206753	0.0211
GO_NEGATIVE_REGULATION_OF_TELOMERE_MAINTENANCE	26	0.106969	0.0231
REACTOME_G_PROTEIN_BETA_GAMMA_SIGNALLING	20	0.215942	0.0248
GO_ANDROGEN_RECEPTOR_SIGNALING_PATHWAY	22	0.147934	0.035
REACTOME_MTORC1_MEDIATED_SIGNALLING	10	0.110277	0.0374
GO_POSITIVE_REGULATION_OF_ISOTYPE_SWITCHING	15	0.174726	0.0379
GO_SYNAPTIC_VESICLE_PRIMING	9	0.113249	0.0405
REACTOME_MRNA_DECAY_BY_3_TO_5_EXORIBONUCLEASE	10	0.110342	0.0421
GO_TERMINATION_OF_RNA_POLYMERASE_I_TRANSCRIPTION	14	0.10243	0.047
GO_POSITIVE_REGULATION_OF_CILIUM_ASSEMBLY	16	0.104012	0.0495
